# Supplementary material for: Evolution of the SARS‐CoV‐2 omicron variants BA.1 to BA.5: Implications for immune escape and transmission
Source: Rev Med Virol. 2022 Jul 20;32(5):e2381. doi: 10.1002/rmv.2381 (PMC9349777; doi:10.1002/rmv.2381)
Supplement: Supplementary file 1 — Supporting Information S1 [file RMV-32-0-s001.xlsx]

## Sheet: Supplementary Table 1
strain	gisaid_epi_isl	genbank_accession	originating_lab	submitting_lab	author
hCoV-19/Wuhan/Hu-1/2019	EPI_ISL_402125	MN908947.3	National Institute for Communicable Disease Control and Prevention (ICDC) Chinese Center for Disease Control and Prevention (China CDC)	National Institute for Communicable Disease Control and Prevention (ICDC) Chinese Center for Disease Control and Prevention (China CDC)	Zhang et al (https://dx.doi.org/10.1038/s41586-020-2008-3)
hCoV-19/Wuhan/WH01/2019	EPI_ISL_406798	LR757998.1	General Hospital of Central Theater Command of People's Liberation Army of China	BGI & Institute of Microbiology, Chinese Academy of Sciences & Shandong First Medical University & Shandong Academy of Medical Sciences & General Hospital of Central Theater Command of People's Liberation Army of China	Weijun Chen et al (https://dx.doi.org/10.1016/S0140-6736(20)30251-8)
hCoV-19/Taiwan/2/2020	EPI_ISL_406031		Centers for Disease Control, R.O.C. (Taiwan)	Centers for Disease Control, R.O.C. (Taiwan)	Ji-Rong Yang et al (https://dx.doi.org/10.1099/acmi.0.000133)
hCoV-19/Thailand/Samutprakarn_840/2020	EPI_ISL_447919			National Institute of Health. Department of medical Sciences, Ministry of Public Health, Thailand	Pilailuk et al
hCoV-19/Thailand/SI201712-NT/2020	EPI_ISL_437617	MT447161.1		Faculty of Medicine	Rodpan et al
hCoV-19/Poland/PL_P39/2020	EPI_ISL_455452		1. ViroGenetics - BSL3 Laboratory of Virology, Ma≈Çopolska Centre of Biotechnology, Jagiellonian University; 2. II Department of Internal Medicine, Faculty of Medicine, Jagiellonian University Medical College; 3. Narodowy Instytut Zdrowia Publicznego ‚Äì Pa≈Ñstwowy Zak≈Çad Higieny (NIZP-PZH)	1. ViroGenetics - BSL3 Laboratory of Virology, Ma≈Çopolska Centre of Biotechnology, Jagiellonian University; 2. II Department of Internal Medicine, Faculty of Medicine, Jagiellonian University Medical College; 3. Narodowy Instytut Zdrowia Publicznego ‚Äì Pa≈Ñstwowy Zak≈Çad Higieny (NIZP-PZH).	Katarzyna Pancer et al
hCoV-19/Timor-Leste/TL25/2020	EPI_ISL_456600	MT612284.1	National Health Laboratory, Timor-Leste	Microbiological Diagnostic Unit Public Health Laboratory, The Peter Doherty Institute for Infection and Immunity	Soares da Silva et al
hCoV-19/Australia/WA07/2020	EPI_ISL_420537		Department of Microbiology, PathWest QEII Medical Centre	Department of Microbiology, PathWest QEII Medical Centre	Chisha Sikazwe et al
hCoV-19/NewZealand/20VR0901/2020	EPI_ISL_456169	MZ331891.1	Wellington SCL	Institute of Environmental Science and Research (ESR)	Matt Storey et al
hCoV-19/Poland/1111112/2020	EPI_ISL_450529		Hematology Laboratory, Section of Molecular Diagnostics, University Clinical Centre, Medical University of Gdansk	Department of Virology, Faculty of Medicine, University of Helsinki, Helsinki, Finland	Maciej Grzybek et al
hCoV-19/SouthKorea/KCDC2084/2020	EPI_ISL_497985		Division of Viral Diseases, Center for Laboratory Control of Infectious Diseases, Korea Centers for Diseases Control and Prevention	Division of Viral Diseases, Center for Laboratory Control of Infectious Diseases, Korea Centers for Diseases Control and Prevention	Jeong-Min Kim et al
hCoV-19/England/20100001406/2020	EPI_ISL_415132		Respiratory Virus Unit, Microbiology Services Colindale, Public Health England	Respiratory Virus Unit, Microbiology Services Colindale, Public Health England	Monica Galiano et al (https://virological.org/t/preliminary-analysis-of-sars-cov-2-importation-establishment-of-uk-transmission-lineages/507)
hCoV-19/Aruba/AW-RIVM-10122/2020	EPI_ISL_547449		Dutch COVID-19 response team	National Institute for Public Health and the Environment (RIVM)	Adam Meijer et al
hCoV-19/Australia/NT24/2020	EPI_ISL_5656423		Royal Darwin Hospital Pathology	Microbiological Diagnostic Unit - Public Health Laboratory (MDU-PHL)	Meumann et al
hCoV-19/Fiji/FJ003/2020	EPI_ISL_4820285		Fiji Centre for Communicable Disease Control	Microbiological Diagnostic Unit - Public Health Laboratory (MDU-PHL)	Sahukhan et al
hCoV-19/NewZealand/20VR1076/2020	EPI_ISL_456187	MZ331910.1	Wellington SCL	Institute of Environmental Science and Research (ESR)	Matt Storey et al
hCoV-19/NewZealand/20VR2066/2020	EPI_ISL_456357	MZ332176.1	Canterbury Health Laboratories	Institute of Environmental Science and Research (ESR)	Matt Storey et al
hCoV-19/NewZealand/20VR3208/2020	EPI_ISL_579493	MZ332486.1	Canterbury Health Laboratories	Institute of Environmental Science and Research (ESR)	Xiaoyun Ren et al
hCoV-19/Thailand/SI200468-NT/2020	EPI_ISL_437620	MT447158.1		Faculty of Medicine	Rodpan et al
hCoV-19/Cambodia/Kunming_kms-2/2020	EPI_ISL_682298	MW341443.1	Respiratory virus Laboratory, Chinese Academy of Medical Science	Respiratory virus Laboratory, Chinese Academy of Medical Science	Li et al
hCoV-19/SouthKorea/KCDC2018/2020	EPI_ISL_427812		Division of Viral Diseases, Center for Laboratory Control of Infectious Diseases, Korea Centers for Diseases Control and Prevention	Division of Viral Diseases, Center for Laboratory Control of Infectious Diseases, Korea Centers for Diseases Control and Prevention	Jeong-Min Kim et al
hCoV-19/SouthKorea/KCDC2062/2020	EPI_ISL_497963		Division of Viral Diseases, Center for Laboratory Control of Infectious Diseases, Korea Centers for Diseases Control and Prevention	Division of Viral Diseases, Center for Laboratory Control of Infectious Diseases, Korea Centers for Diseases Control and Prevention	Jeong-Min Kim et al
hCoV-19/Fiji/FJ001/2020	EPI_ISL_4820284		Fiji Centre for Communicable Disease Control	Microbiological Diagnostic Unit - Public Health Laboratory (MDU-PHL)	Sahukhan et al
hCoV-19/Taiwan/TSGH-34/2020	EPI_ISL_447593		TSGH-CP molecular lab	TSGH-CP molecular lab	Cherng-Lih Perng et al
hCoV-19/NewZealand/20CV0303/2020	EPI_ISL_622798		Canterbury Health Laboratories	Institute of Environmental Science and Research (ESR)	Xiaoyun Ren et al
hCoV-19/Venezuela/1Z/2020	EPI_ISL_1577817		INHRR	Laboratorio de Virolog√≠a Molecular	Loureiro CL et al
hCoV-19/Panama/GMI-PA343680/2020	EPI_ISL_1225344		Gorgas Memorial Laboratory of Health Studies	Gorgas Memorial Laboratory of Health Studies	Yamilka Diaz et al
hCoV-19/Panama/337660/2020	EPI_ISL_496863		Gorgas Memorial Laboratory of Health Studies	Gorgas Memorial Laboratory of Health Studies	Danilo Franco et al (https://www.medrxiv.org/content/10.1101/2020.07.31.20160929v1)
hCoV-19/Ecuador/NIC-INSPI-315137/2021	EPI_ISL_2488724		INSPI-CRN DE INFLUENZA Y OTROS VIRUS RESPIRATORIOS	NIC-INSPI	Alfredo Bruno et al
hCoV-19/USA/VI-CDC-2-3906082/2021	EPI_ISL_3353951	MZ779591.1	VI-US Virgin Islands Department of Health	Centers for Disease Control and Prevention Division of Viral Diseases, Pathogen Discovery	Mili Sheth et al
hCoV-19/Panama/GMI-PACH100234/2021	EPI_ISL_11695909		Gorgas Memorial Institute of Health Studies	Gorgas Memorial Institute of Health Studies	Claudia Gonzalez et al
hCoV-19/Paraguay/iics_9806/2021	EPI_ISL_4071896		IICS-UNA	IICS-UNA	Magaly Martinez et al
hCoV-19/Belize/CML-96/2021	EPI_ISL_4296400		Central Medical Laboratory	Baylor College of Medicine	Alexander Kneubehl et al
hCoV-19/Guatemala/ASI4410/2021	EPI_ISL_7740518		Laboratorio Nacional de Salud	Asociaci√≥n de Salud Integral / Cl√≠nica Familiar "Luis √Ångel Garc√≠a"	Eduardo Arathon et al
hCoV-19/Senegal/SN-CHRT-0126/2020	EPI_ISL_1827936		Institute for Health Research, Epidemiological Surveillance and Training (IRESSEF)	Abbott Laboratories	Souleymane Mboup et al
hCoV-19/Mali/M00959/2020	EPI_ISL_2683873	OL448870.1	CICM, Bamako	Malaria Research and Training Center-Bamako	Antoine Dara et al
hCoV-19/BurkinaFaso/CV1760/2020	EPI_ISL_4255025		Centre Hospitalier Universitaire de Tengandogo	Africa Centre for Excellence for Genomics of Infectious Diseases (ACEGID), Redeemer‚Äôs University	Olawoye et al
hCoV-19/GuineaBissau/52LNSPGB/2020	EPI_ISL_2158598		Laborat√≥rio de Biologia Molecular Jean Piaget	MRCG at LSHTM, Genomics lab	Aladje Balde et al
hCoV-19/BurkinaFaso/3952/2020	EPI_ISL_660489		Laboratoire de Microbiologie CHU Souro Sanou	Centre Muraz	Abdoul-Salam Ouedraogo et al
hCoV-19/Benin/1950/2020	EPI_ISL_476830	MT653079.1	Laboratoire des Fi√®vres H√©morragiques Virales du Benin	Charit√©-Universit√§tsmedizin Berlin	Yadouleton et al (https://www.medrxiv.org/content/10.1101/2020.06.29.20140749v1)
hCoV-19/NewZealand/20CV0317/2020	EPI_ISL_579088		Canterbury Health Laboratories	Institute of Environmental Science and Research (ESR)	Xiaoyun Ren et al
hCoV-19/Fiji/FJ051/2020	EPI_ISL_4820291		Fiji Centre for Communicable Disease Control	Microbiological Diagnostic Unit - Public Health Laboratory (MDU-PHL)	Sahukhan et al
hCoV-19/Zambia/ZMB-1241/2020	EPI_ISL_977357		University of Zambia, School of Veterinary Medicine	UNZAVET and PATH	Mulenga Mwenda-Chimfwembe et al
hCoV-19/SouthSudan/UG578/2020	EPI_ISL_2928025		South Sudan Ministry of Health, WHO South Sudan, MRC/UVRI & LSHTM Uganda Research Unit	MRC/UVRI & LSHTM Uganda Research Unit, South Sudan Ministry of Health, WHO South Sudan	Joseph Francis Wamala et al
hCoV-19/UnitedArabEmirates/1879/2020	EPI_ISL_859635		BTC, Khalifa University	BTC, Khalifa University	Al Safar et al
hCoV-19/Uganda/UG239/2020	EPI_ISL_1469337		MRC/UVRI & LSHTM Uganda Research Unit	Where sequence data have been generated and submitted to GISAID	Matthew Cotten et al
hCoV-19/Rwanda/NRLNAT3007/2020	EPI_ISL_1301763		Nucleic Acid Testing, National Reference Laboratory	GIGA Medical Genomics	Yvan Butera et al
hCoV-19/DRC/9523/2021	EPI_ISL_1623758		Viral Respiratory Lab, National Institute for Biomedical Research (INRB)	Pathogen Sequencing Lab, National Institute for Biomedical Research (INRB)	Placide Mbala-Kingebeni et al
hCoV-19/DRC/ILRI_COVM02070/2021	EPI_ISL_10011306		Molecular Biology laboratory, Universit√© Evang√©lique en Afrique	International Livestock Research Institute	Samuel O. Oyola et al
hCoV-19/Timor-Leste/TL27/2020	EPI_ISL_4761499		National Health Laboratory, Timor-Leste	Microbiological Diagnostic Unit - Public Health Laboratory (MDU-PHL)	Soares da Silva et al
hCoV-19/Australia/WA11/2020	EPI_ISL_420456		PathWest Laboratory Medicine WA	PathWest Laboratory Medicine WA	Chisha Sikazwe et al
hCoV-19/Australia/VIC615/2020	EPI_ISL_426870		Victorian Infectious Diseases Reference Laboratory (VIDRL)	Microbiological Diagnostic Unit Public Health Laboratory and Victorian Infectious Diseases Reference Laboratory, Doherty Institute	Caly L. et al (https://dx.doi.org/10.1101/2020.05.12.20099929)
hCoV-19/Iran/Tehran-09/2020	EPI_ISL_862077		National Influenza Center, Virology Department	National Influenza Center	J Yavarian et al
hCoV-19/Iran/Ghilan-S1-32/2020	EPI_ISL_1014678		National Influenza Center, Virology Department	National Influenza Center	J Yavarian et al
hCoV-19/Bahrain/BAH-17/2020	EPI_ISL_483558		Kingdom of Bahrein Ministry of Health	Erasmus Medical Center	Bas Oude Munnink et al
hCoV-19/Russia/MOW-CSP-4-R_S1/2020	EPI_ISL_8907763		Chief Federal State Budgetary Healthcare Institution ‚ÄúCentre of Hygiene and Epidemiology‚Äù of the Federal Medical Biological Agency, Central laboratory of microbiological and clinical diagnostic tests	Federal State Budgetary Institution ‚ÄúCentre for Strategic Planning and Management of Biomedical Health Risks‚Äù of the Federal Medical Biological Agency, Laboratory for advanced molecular diagnostics of human diseases.	Mikhaylov et al
hCoV-19/Philippines/PH-RITM-0065/2020	EPI_ISL_3105872		Taguig City Health Office	Research Institute for Tropical Medicine	Lei Lanna Dancel et al
hCoV-19/NewZealand/20VR1114/2020	EPI_ISL_456192	MZ331916.1	Waikato Hospital	Institute of Environmental Science and Research (ESR)	Matt Storey et al
hCoV-19/NewZealand/20CV0306/2020	EPI_ISL_622799		Canterbury Health Laboratories	Institute of Environmental Science and Research (ESR)	Xiaoyun Ren et al
hCoV-19/Myanmar/MMC_137/2020	EPI_ISL_512844		Department of Medical Research	DMR_Myanmar	Myat Htut Nyunt et al
hCoV-19/Indonesia/SA-EIJK54/2020	EPI_ISL_574623		BTKLPP Kelas I Manado	Eijkman Institute for Molecular Biology, Ministry of Research and Technology/National Agency for Research and Innovation	Hidayat Trimarsanto et al
hCoV-19/PapuaNewGuinea/38/2020	EPI_ISL_1307665		Central Public Health Laboratory	National Public Health Laboratory, National Centre for Infectious Diseases	Tze Minn Mak et al
hCoV-19/PapuaNewGuinea/50/2020	EPI_ISL_1322325		Central Public Health Laboratory	National Public Health Laboratory, National Centre for Infectious Diseases	Tze Minn Mak et al
hCoV-19/Singapore/864/2020	EPI_ISL_527373		National Public Health Laboratory, National Centre for Infectious Diseases	National Public Health Laboratory, National Centre for Infectious Diseases	Mak TM et al
hCoV-19/Singapore/1304/2020	EPI_ISL_648791		Department of Laboratory Medicine, Tan Tock Seng Hospital	Department of Laboratory Medicine, Tan Tock Seng Hospital	Chen YYC et al
hCoV-19/Singapore/2nan/2020	EPI_ISL_482679		Singapore General Hospital	Department of Microbiology	Nurdyana Abdul Rahman et al
hCoV-19/Cambodia/0012/2020	EPI_ISL_411902		Virology Unit, Institut Pasteur du Cambodge.	Virology Unit, Institut Pasteur du Cambodge (Sequencing done by: Jessica E Manning/Jennifer A Bohl at Malaria and Vector Research Research Laboratory, National Institute of Allergy and Infectious Diseases and Vida Ahyong from Chan-Zuckerberg Biohub)	Erik A Karlsson et al (https://dx.doi.org/10.2807/1560-7917.ES.2020.25.13.2000305)
hCoV-19/Australia/SA0217/2020	EPI_ISL_483073		SA Pathology	SA Pathology	Lex Leong et al
hCoV-19/Pakistan/KHI1/2020	EPI_ISL_451958	MT500122.1	Jamil-ur-Rahman Center for Genome Research, Dr. Panjwani Center for Molecular Medicine and Drug Research, International Center for Chemical and Biological Sciences, University of Karachi	Jamil-ur-Rahman Center for Genome Research, Dr. Panjwani Center for Molecular Medicine and Drug Research, International Center for Chemical and Biological Sciences, University of Karachi	Shakeel et al
hCoV-19/Taiwan/CGMH-CGU-01/2020	EPI_ISL_411915	MT192759.1	Laboratory Medicine	Department of Laboratory Medicine, Lin-Kou Chang Gung Memorial Hospital, Taoyuan, Taiwan.	Kuo-Chien Tsao et al A (https://dx.doi.org/10.1080/22221751.2020.1782271)
hCoV-19/Indonesia/SA-EIJK-06/2020	EPI_ISL_467375		RSUP Prof. Dr. R. Kandou Manado	Eijkman Institute for Molecular Biology, Ministry of Research and Technology/National Agency for Research and Innovation	Edison Johar et al
hCoV-19/USA/ND-UNDGC-G2021_122_4/2021	EPI_ISL_5170930		Altru Health System	Genomics Core University of North Dakota	Sara Strandquist et al
hCoV-19/Kazakhstan/122252/2020	EPI_ISL_1341149		Laboratory of Virology, National center of expertise	RSE "National Center of Expertise" and RSE "National center for Biotechnology"	Abdaliyev Askar et al
hCoV-19/Egypt/CCHE57357-A-54/2020	EPI_ISL_812827	MW467462.1	Genomics Program, Children Cancer Hospital	Genomics Program, Children Cancer Hospital	Hatem et al
hCoV-19/Gabon/V0846/2020	EPI_ISL_11522617		Centre de Recherches Medicales de Lambarene	Department of Emerging Infectious Diseases, Institute of Tropical Medicine, Nagasaki University	Haruka Abe et al
hCoV-19/Mongolia/UB-5183/2020	EPI_ISL_9879600		National Center for Communicable Diseases (NCCD) National Influenza Center	National Center for Communicable Diseases (NCCD) National Influenza Center	Naranzul Tsedenbal et al
hCoV-19/Italy/LOM-UniMI07/2020	EPI_ISL_779709		Laboratory of Infectious Diseases, Department of Biomedical and Clinical Sciences L. Sacco, University of Milan	Laboratory of Infectious Diseases, Department of Biomedical and Clinical Sciences L. Sacco, University of Milan	Alessia Lai et al
hCoV-19/CostaRica/INC-0116/2020	EPI_ISL_682256		AREA DE SALUD CORREDORES	Inciensa, Instituto Costarricense de Investigaci√≥n y Ense√±anza en Nutrici√≥n y Salud	Francisco Duarte et al
hCoV-19/USA/MT-62325/2020	EPI_ISL_9275681		Chang Lab	62325	2155 Analysis Drive Bozeman MT 59715 et al
hCoV-19/Finland/FIN-25/2020	EPI_ISL_412971		HUS Diagnostiikkakeskus, Hallinto	Department of Virology Faculty of Medicine, Medicum University of Helsinki	Teemu Smura et al A (https://dx.doi.org/10.1002/jmv.25773)
hCoV-19/Australia/NT29/2020	EPI_ISL_430632		Royal Darwin Hospital Pathology	Microbiological Diagnostic Unit Public Health Laboratory and Victorian Infectious Diseases Reference Laboratory, The Peter Doherty Institute for Infection and Immunity	Meumann et al
hCoV-19/Canada/AB-58688/2020	EPI_ISL_805381		Alberta Precision Labs (APL)	Alberta Precision Labs (APL)	Gordon P et al
hCoV-19/GuineaBissau/51LNSPGB/2020	EPI_ISL_2158597		Laborat√≥rio de Biologia Molecular Jean Piaget	MRCG at LSHTM, Genomics lab	Aladje Balde et al
hCoV-19/Guadeloupe/IPG-7325/2020	EPI_ISL_613425		Institut Pasteur de la Guadeloupe	Institut Pasteur de la Guadeloupe	Marion Barbet et al
hCoV-19/France/IDF-IPP3004/2020	EPI_ISL_2877301		Hospital	National Reference Center for Viruses of Respiratory Infections, Institut Pasteur, Paris	Marion Barbet et al
hCoV-19/Israel/CVL-n-7451/2020	EPI_ISL_475011	MW674859.1	Israel Central Virology laboratory	Israel Central Virology laboratory	Neta Zuckerman et al
hCoV-19/Australia/WA76/2020	EPI_ISL_512729		PathWest Laboratory Medicine WA	PathWest Laboratory Medicine WA Microbial Surveillance Unit	PathWest Laboratory Medicine WA Microbial Surveillance Unit et al
hCoV-19/Coted-Ivoire/BKE0901/2020	EPI_ISL_681842		Molecular diagnostic unit for viral haemorrhagic fevers and emerging viruses, Bouak√© CHU Laboratory	Project group Epidemology of Highly Pathogenic Microorganisms, Robert Koch-Institute	Chantal Akoua-Koffi et al
hCoV-19/Pakistan/NIH-80/2020	EPI_ISL_1385810		Department of Virology	Department of Virology	Massab Umair et al
hCoV-19/Pakistan/NIH-45579/2020	EPI_ISL_468162			Department of Virology, Public Health Laboratories Division, National Institute of Health	Massab Umair et al
hCoV-19/Malta/BAL-Sliema-7/2020	EPI_ISL_576123	MW079424.1	Laboratory, The Bio Arte Limited	Laboratory, The Bio Arte Limited	Biazzo et al
hCoV-19/Luxembourg/LNS9557819/2020	EPI_ISL_744936		Laboratoire national de sant√©, Microbiology, Virology	Laboratoire national de sant√©, Microbiology, Microbial Genomics Platform	Anke Wienecke-Baldacchino et al
hCoV-19/Bahrain/340861274_S26/2020	EPI_ISL_632256	MW237741.1	Communicable Disease Laboratory, Public Health Directorate	Communicable Disease Laboratory, Public Health Directorate	AlHujairi et al
hCoV-19/Bahrain/920407807/2020	EPI_ISL_682303	MW341466.1	Communicable Disease Laboratory, Public Health Directorate	Communicable Disease Laboratory, Public Health Directorate	Alwasti et al
hCoV-19/Egypt/CPHL-NRC-22/2020	EPI_ISL_794603	MW451601.1	Central Laboratories, Egyptian Ministry of Health and Population	Central Laboratories, Egyptian Ministry of Health and Population	Kayed et al
hCoV-19/Argentina/PAIS-E0159/2020	EPI_ISL_1395828		Inmunolog√≠a del Hospital Perrando e Instituto de Medicina Regional de la UNNE	Grupo de Gen√≥mica y Bioinform√°tica del Instituto de Investigaci√≥n de la Cadena L√°ctea CONICET-INTA on behalf of 'Proyecto Argentino Interinstitucional de genomica de SARS-CoV-2' (PAIS Consortium)	Mar√≠a Delia Foussal et al
hCoV-19/Indonesia/YO-UGM-109997/2020	EPI_ISL_890187		Academic Hospital of Gadjah Mada University (RSA UGM)	Genetics Working Group (Pokja Genetik) Faculty of Medicine, Public Health and Nursing Universitas Gadjah Mada (FK-KMK UGM); Disease Investigation Center Wates Ministry of Agriculture Indonesia; Department of Microbiology FK-KMK UGM; Laboratorium Diagnostik Yayasan Tahija World Mosquito Program (WMP) Yogyakarta Center for Tropical Medicine FK-KMK UGM; Integrated Research center FK-KMK UGM; Departm…	Gunadi et al
hCoV-19/Colombia/AMA-GUR-06744/2020	EPI_ISL_941120		Centro de Investigaciones en Microbiolog√≠a y Biotecnolog√≠a-UR (CIMBIUR), Facultad de Ciencias Naturales, Universidad del Rosario, Bogot√°, Colombia	Centro de Investigaciones en Microbiolog√≠a y Biotecnolog√≠a-UR (CIMBIUR), Facultad de Ciencias Naturales, Universidad del Rosario, Bogot√°, Colombia Icahn School of Medicine at Mount Sinai, New York, USA	Nathalia Ballesteros et al
hCoV-19/TrinidadandTobago/3554/2020	EPI_ISL_8938976		Trinidad Public Health Laboratory	Carrington Lab, Department of Preclinical Sciences, Faculty of Medical Sciences, The University of the West Indies, St Augustine Campus	Nikita S. D. Sahadeo et al
hCoV-19/Venezuela/VEN-95072/2020	EPI_ISL_476704		Incubadora Venezolana de Ciencia, Venezuela	Incubadora Venezolana de Ciencia, Venezuela / Instituto Nacional de Salud, Bogot√°, Colombia / Grupo de Investigaciones Microbiol√≥gicas-UR (GIMUR), Departamento de Biolog√≠a, Facultad de Ciencias Naturales, Universidad del Rosario, Bogot√°, Colombia / Icahn School of Medicine at Mount Sinai, New York, USA	Alberto Paniz-Mondolfi et al
hCoV-19/Colombia/ANT-C72/2020	EPI_ISL_2339902		Centro de Estudio de Enfermedades Autoinmunes (CREA), Universidad del Rosario, Bogota, Colombia	Centro de Investigaciones en Microbiolog√≠a y Biotecnolog√≠a-UR (CIMBIUR), Facultad de Ciencias Naturales, Universidad del Rosario, Bogot√°, Colombia	Juan-Manuel Anaya et al
hCoV-19/Colombia/ANT-CWOHC-VG-SEC00062J/2021	EPI_ISL_1673262		LABORATORIO LAS AMERICAS	Universidad Nacional de Colombia - Laboratorio Gen√≥mico One Health	Maria Stella L√≥pez et al
hCoV-19/Colombia/ANT-INS-103237/2020	EPI_ISL_739674		Instituto Nacional de Salud, Bogot√°, Colombia	Instituto Nacional de Salud, Bogot√°, Colombia	Katherine Laiton-Donato et al
hCoV-19/Taiwan/KMU-1/2020	EPI_ISL_4169856		Dr.Chiaho Shih	Dr.Chiaho Shih	An-Ting Liou et al
hCoV-19/Kashgar/IVDC-01-01/2020	EPI_ISL_850950		National Institute for Viral Disease Control and Prevention, China CDC	National Institute for Viral Disease Control and Prevention, China CDC	Xiang Zhao et al
hCoV-19/Togo/BMC-50041-20/2020	EPI_ISL_1443002		Institut National d'hygi√®ne	Unit√© Mixte Internationale TransVIHMI (UMI 233 IRD ‚Äì U1175 INSERM - Universit√© de Montpellier) IRD (Institut de recherche pour le d√©veloppement)	Mounerou SALOU et al
hCoV-19/Venezuela/LarD5/2021	EPI_ISL_10239638		IVIC	Laboratorio de Virologia Molecular	Rossana C Jaspe et al
hCoV-19/Curacao/CW-RIVM-33287/2021	EPI_ISL_2303943		Dutch COVID-19 response team	National Institute for Public Health and the Environment (RIVM)	Adam Meijer et al
hCoV-19/Colombia/VAC-ICE-SCOV-032/2021	EPI_ISL_5058069		Unidad de Diagn√≥stico Hemato Oncol√≥gico - UDHO	Laboratorio de biotecnolog√≠a, Universidad Icesi	Mar√≠a I. Guti√©rrez L√≥pez et al hCoV-19/Colombia/MAG-UCCSMR-VG423/2021 EPI_ISL_6574357 Laboratorio de Biolog√≠a Molecular Universidad Cooperativa de Colombia Sede Santa Marta Laboratorio de Biologia Molecular, Universidad Cooperativa de Colombia, Santa Marta Daniel B. Ram√≠rez-Osorio et al hCoV-19/USA/WI-WSLH-216155/2021 EPI_ISL_3234814 Wisconsin State Laboratory of Hygiene Communicable Disease…	Eduardo Arathon et al
hCoV-19/Israel/CVL-n1852/2020	EPI_ISL_1240649		Israel Central Virology Laboratory	Israel National Consortium for SARS-CoV-2 sequencing	Neta Zuckerman et al
hCoV-19/Israel/CVL-744ngs/2020	EPI_ISL_889181		Israel Central Virology laboratory	Israel National Consortium for SARS-CoV-2 sequencing	Neta Zuckerman et al
hCoV-19/NewZealand/20VR1997/2020	EPI_ISL_456326	MZ332125.1	Wellington SCL	Institute of Environmental Science and Research (ESR)	Matt Storey et al
hCoV-19/NewZealand/20VR2001/2020	EPI_ISL_456328	MZ332129.1	Wellington SCL	Institute of Environmental Science and Research (ESR)	Matt Storey et al
hCoV-19/USA/SC-MCRDPI_20_3456-T56/2020	EPI_ISL_2894867		Naval Medical Research Center Biological Defense Research Directorate	van Bakel Laboratory, Genetics and Genomics Sciences, Icahn School of Medicine at Mount Sinai	Rhonda A. Lizewski et al
hCoV-19/NewZealand/20CV0325/2020	EPI_ISL_579090		Canterbury Health Laboratories	Institute of Environmental Science and Research (ESR)	Xiaoyun Ren et al
hCoV-19/BurkinaFaso/CV1844/2020	EPI_ISL_4255085		Centre MURAZ	Africa Centre for Excellence for Genomics of Infectious Diseases (ACEGID), Redeemer‚Äôs University	Olawoye et al
hCoV-19/BurkinaFaso/CV1893/2021	EPI_ISL_4255117		Centre Hospitalier Universitaire Yalgado OUEDRAOGO	Africa Centre for Excellence for Genomics of Infectious Diseases (ACEGID), Redeemer‚Äôs University	Olawoye et al
hCoV-19/USA/NY-NYCPHL-001318/2020	EPI_ISL_683880		DOHMH Morrisania	New York City Public Health Laboratory	Jade Wang et al
hCoV-19/Somalia/CV1185/2020	EPI_ISL_2107101		National Institute of Health (NIH) - Federal Government of Somalia	African Centre of Excellence for Genomics of Infectious Diseases (ACEGID), Redeemer‚Äôs University	Olawoye et al
hCoV-19/Finland/17A44S4/2020	EPI_ISL_481576		Department of Virology and Immunology, University of Helsinki and Helsinki University Hospital, Huslab Finland	Department of Virology, Faculty of Medicine, University of Helsinki, Helsinki, Finland	Teemu Smura et al B
hCoV-19/Somalia/CV1189/2020	EPI_ISL_2107104		National Institute of Health (NIH) - Federal Government of Somalia	African Centre of Excellence for Genomics of Infectious Diseases (ACEGID), Redeemer‚Äôs University	Olawoye et al
hCoV-19/Finland/15TouS22C12/2020	EPI_ISL_1231228		Department of Virology and Immunology, University of Helsinki and Helsinki University Hospital, Huslab Finland	Department of Virology, Faculty of Medicine, University of Helsinki, Helsinki, Finland	Teemu Smura et al B
hCoV-19/Djibouti/NAMRU3_CL1/2020	EPI_ISL_3845355	MZ970746.1	Naval Medical Research Unit No. 3	Naval Medical Research Center Biological Defense Research Directorate	Catherine E. Arnold et al
hCoV-19/Mexico/GUA-InDRE-19/2020	EPI_ISL_493334		Instituto de Diagnostico y Referencia Epidemiologicos (INDRE)	Instituto de Diagnostico y Referencia Epidemiologicos (INDRE)	Gisela Barrera-Badillo et al
hCoV-19/Australia/QLD1336/2020	EPI_ISL_849694		Queensland Health Forensic and Scientific Services	Queensland Health Forensic and Scientific Services	Son Nguyen et al
hCoV-19/SouthKorea/KCDC2335/2020	EPI_ISL_510671		Division of Viral Diseases, Center for Laboratory Control of Infectious Diseases, Korea Centers for Diseases Control and Prevention	Division of Viral Diseases, Center for Laboratory Control of Infectious Diseases, Korea Centers for Diseases Control and Prevention	Jeong-Min Kim et al
hCoV-19/SouthKorea/KCDC2368/2020	EPI_ISL_514771		Division of Viral Diseases, Center for Laboratory Control of Infectious Diseases, Korea Centers for Diseases Control and Prevention	Division of Viral Diseases, Center for Laboratory Control of Infectious Diseases, Korea Centers for Diseases Control and Prevention	Jeong-Min Kim et al
hCoV-19/SouthKorea/KDCA2223/2021	EPI_ISL_1489558		Division of Emerging Infectious Diseases, Bureau of Infectious Diseases Diagnosis Control, Korea Disease Control and Prevention Agency	Division of Emerging Infectious Diseases, Bureau of Infectious Diseases Diagnosis Control, Korea Disease Control and Prevention Agency	Ae Kyung Park et al
hCoV-19/SouthKorea/KDCA1218/2020	EPI_ISL_995320		Division of Emerging Infectious Diseases, Bureau of Infectious Diseases Diagnosis Control, Korea Disease Control and Prevention Agency	Division of Emerging Infectious Diseases, Bureau of Infectious Diseases Diagnosis Control, Korea Disease Control and Prevention Agency	Ae Kyung Park et al
hCoV-19/USA/NH-Yale-444/2020	EPI_ISL_738246		Connecticut Veterans' Affairs Hospital	Grubaugh Lab - Yale School of Public Health	Joseph Fauver et al
hCoV-19/Israel/CVL-n18416/2020	EPI_ISL_516895		Israel Central Virology laboratory	Israel Central Virology laboratory	Neta Zuckerman et al
hCoV-19/Argentina/PAIS-D0124/2021	EPI_ISL_6484671		Laboratorio del Hospital Regional Ushuaia Gdor. Ernesto Campos	Nodo de Secuenciaci√≥n Tierra del Fuego - Hospital Regional Ushuaia - Centro Austral De Investigaciones Cient√≠ficas - Universidad Nacional De Tierra Del Fuego on behalf of 'Proyecto Argentino Interinstitucional de genomica de SARS-CoV-2' (PAIS Consortium)	Gramundi et al
hCoV-19/Argentina/PAIS-E0093/2020	EPI_ISL_1395862		Laboratorio Central de la Ciudad de Santa Fe	Grupo de Gen√≥mica y Bioinform√°tica del Instituto de Investigaci√≥n de la Cadena L√°ctea CONICET-INTA on behalf of 'Proyecto Argentino Interinstitucional de genomica de SARS-CoV-2' (PAIS Consortium)	Eberhardt et al
hCoV-19/Argentina/PAIS-H0083/2020	EPI_ISL_1396495		Centro de Tecnolog√≠a en Salud P√∫blica de la Universidad Nacional de Rosario	Laboratorio Mixto de Biotecnolog√≠a Acu√°tica (LMBA) on behalf of 'Proyecto Argentino Interinstitucional de genomica de SARS-CoV-2' (PAIS Consortium)	Joaqu√≠n Ezpeleta et al
hCoV-19/Argentina/PAIS-A0711/2020	EPI_ISL_4404839		Departamento de Biolog√≠a y gen√©tica molecular, IACA Laboratorios.	√Årea de Secuenciaci√≥n del Laboratorio de Virolog√≠a del Hospital de Ni√±os Dr. Ricardo Gutierrez on behalf of 'Proyecto Argentino Interinstitucional de genomica de SARS-CoV-2' (PAIS Consortium)	Nabaes Jodar et al
hCoV-19/Argentina/PAIS-A0359/2020	EPI_ISL_1396163		Laboratorio de Virolog√≠a del Hospital de Ni√±os Dr. Ricardo Gutierrez	√Årea de Secuenciaci√≥n del Laboratorio de Virolog√≠a del Hospital de Ni√±os Dr. Ricardo Gutierrez on behalf of 'Proyecto Argentino Interinstitucional de genomica de SARS-CoV-2' (PAIS Consortium)	Alexay et al
hCoV-19/Argentina/PAIS-B0066/2020	EPI_ISL_1396306		Laboratorio de Virolog√≠a del Hospital de Ni√±os Dr. Ricardo Gutierrez	Bioc√≥dices SA. on behalf of 'Proyecto Argentino Interinstitucional de genomica de SARS-CoV-2' (PAIS Consortium)	Alexay et al
hCoV-19/Fiji/FJ016/2020	EPI_ISL_4820288		Fiji Centre for Communicable Disease Control	Microbiological Diagnostic Unit - Public Health Laboratory (MDU-PHL)	Sahukhan et al
hCoV-19/Colombia/PUT-INS-VG-764/2020	EPI_ISL_1017707		Hospital Universitario Hernando Moncaleano Perdomo	Instituto Nacional de Salud- Direcci√≥n de Investigaci√≥n en Salud P√∫blica	Katherine Laiton-Donato et al
hCoV-19/PuertoRico/PR-CDC-S11/2020	EPI_ISL_434551	MT419820.1	Puerto Rico Department of Health	Centers for Disease Control and Prevention, Dengue Branch	Gilberto A. Santiago et al
hCoV-19/Austria/CeMM0998/2020	EPI_ISL_583842		Dr. Gernot Walder GmbH	Bergthaler laboratory, CeMM Research Center for Molecular Medicine of the Austrian Academy of Sciences	Alexandra Popa et al A
hCoV-19/Aruba/AW-RIVM-11560/2021	EPI_ISL_1014335		Dutch COVID-19 response team	National Institute for Public Health and the Environment (RIVM)	Adam Meijer et al
hCoV-19/Australia/VIC18016/2020	EPI_ISL_779628		Microbiological Diagnostic Unit - Public Health Laboratory (MDU-PHL)	MDU-PHL	Seemann T. et al
hCoV-19/Georgia/Tb-27822/2020	EPI_ISL_471529		Department for Virology, Molecular Biology and Genome Research, R. G. Lugar Center for Public Health Research, National Center for Disease Control and Public Health (NCDC) of Georgia.	Department for Virology, Molecular Biology and Genome Research, R. G. Lugar Center for Public Health Research, National Center for Disease Control and Public Health (NCDC) of Georgia.	Meri Pantsulaia et al
hCoV-19/Switzerland/ZH-ETHZ-230049/2020	EPI_ISL_516588		Viollier AG	Department of Biosystems Science and Engineering, ETH Z√ºrich	Christian Beisel et al
hCoV-19/Nigeria/OS-CV301/2020	EPI_ISL_729979		Nigeria Centre for Disease Control (NCDC)	African Centre of Excellence for Genomics of Infectious Diseases (ACEGID), Redeemer's University, Ede, Osun State, Nigeria	Oluniyi P.E. et al
hCoV-19/USA/TX-DSHS-1381/2020	EPI_ISL_654746	MW309083.1	Texas Department of State Health Services	Texas Department of State Health Services	Rashmi Tuladhar et al
hCoV-19/Australia/NT52/2020	EPI_ISL_521861	MT972100.1	Royal Darwin Hospital Pathology	MDU-PHL	Meumann et al
hCoV-19/Canada/MB-NML-835/2020	EPI_ISL_1257930		MB-Cadham Provincial laboratory	National Microbiology Laboratory (NML)	Anna Majer et al
hCoV-19/Australia/QLD1512/2021	EPI_ISL_849761		Queensland Health Forensic and Scientific Services	Queensland Health Forensic and Scientific Services	Son Nguyen et al
hCoV-19/USA/VA-DCLS-2723/2020	EPI_ISL_941263	MW577006.1	Virginia DCLS	Virginia DCLS	Virginia DCLS et al
hCoV-19/USA/ID-IVREF-674770/2020	EPI_ISL_5869040		Idaho Bureau of Laboratories	BVAMC, RD	R. Beukelman et al
hCoV-19/USA/VT-21-030826-CR-01/2020	EPI_ISL_4090021		Vermont Integrative Genomics Resource	Vermont Integrative Genomics Resource	Korin Eckstrom et al
hCoV-19/Guam/GU-CDC-2-3847016/2020	EPI_ISL_1273049	MW766868.1	Guam Public Health Laboratory	Centers for Disease Control and Prevention Division of Viral Diseases, Pathogen Discovery	Krista Queen et al
hCoV-19/USA/CT-CDC-QDX22316745/2021	EPI_ISL_1253417	MW733682.1	Quest Diagnostics Incorporated	Centers for Disease Control and Prevention Division of Viral Diseases, Pathogen Discovery	Peter W. Cook et al
hCoV-19/USA/AL-Jefferson-JFFW/2020	EPI_ISL_883066	MW925645.1	Eurofins Diatherix	Hudsonalpha Genome Sequencing Center	Jane Grimwood et al
hCoV-19/USA/MS-CDC-LC0002208/2020	EPI_ISL_1027801	MW635025.1	Laboratory Corporation of America	Respiratory Viruses Branch, Division of Viral Diseases, Centers for Disease Control and Prevention	Peter W. Cook et al
hCoV-19/USA/VT-MASPHL-02119/2021	EPI_ISL_1233350	MW893792.1	Massachusetts State Public Health Laboratory	Massachusetts State Public Health Laboratory	Andrew Lang et al
hCoV-19/USA/AR-CDC-LC0004343/2021	EPI_ISL_886612		Labcorp	Genomics and Discovery, Respiratory Viruses Branch, Division of Viral Diseases, Centers for Disease Control and Prevention	Peter W. Cook et al
hCoV-19/USA/IL-RIPHL_10402_Y/2020	EPI_ISL_6604215		Rush University Medical Center	RIPHL at Rush University Medical Center	Stefan Green et al
hCoV-19/USA/OH-ODH-SC182314/2020	EPI_ISL_856699		Ohio Department of Health Laboratory	Ohio Department of Health Laboratory	Holmes et al
hCoV-19/Denmark/ALAB-HH-113/2020	EPI_ISL_451997		Department of Clinical Microbiology, Copenhagen University Hospital, Hvidovre, Kettegaard Alle 30, 2650 Hvidovre.	Albertsen lab, Department of Chemistry and Bioscience, Aalborg University, Denmark	Rasmus Kirkegaard et al
hCoV-19/USA/CO-CDPHE-2006122568/2020	EPI_ISL_6602405	OL640997.1	Colorado Department of Public Health and Environment	Colorado Department of Public Health and Environment	Laura Bankers et al
hCoV-19/NewZealand/20VR1078/2020	EPI_ISL_456188	MZ331911.1	Wellington SCL	Institute of Environmental Science and Research (ESR)	Matt Storey et al
hCoV-19/Taiwan/TSGH-23/2020	EPI_ISL_436108		TSGH-CP molecular lab	TSGH-CP molecular lab	Cherng-Lih Perng et al
hCoV-19/CostaRica/INC-0123/2020	EPI_ISL_682262		HOSPITAL SAN JUAN DE DIOS	Inciensa, Instituto Costarricense de Investigaci√≥n y Ense√±anza en Nutrici√≥n y Salud	Francisco Duarte et al
hCoV-19/Australia/QLD1282/2020	EPI_ISL_693282		Queensland Health Forensic and Scientific Services	Queensland Health Forensic and Scientific Services	Son Nguyen et al
hCoV-19/Ecuador/UEES-HLV-43/2021	EPI_ISL_2604884		Omics Sciences Laboratory	Omics Sciences Laboratory	Derly Andrade Molina et al
hCoV-19/USA/NY-PRL-2021_0506_00E14/2021	EPI_ISL_2037340		Pandemic Response Lab - NYC	Pandemic Response Lab, R&D	Henry Lee et al
hCoV-19/Liberia/LIB-0200/2021	EPI_ISL_4232124		National Public Health Institute of Liberia Reference Lab	Center for Infection and Immunity, Columbia University	Bode Shobayo et al
hCoV-19/Bahamas/33824/2020	EPI_ISL_1415413		Reference Laboratory of the Ministry of Health	Laboratory of Respiratory Viruses and Measles, Oswaldo Cruz Institute, FIOCRUZ	Paola Resende et al
hCoV-19/Australia/WA407-2/2020	EPI_ISL_672619		PathWest Laboratory Medicine WA	PathWest Laboratory Medicine WA Microbial Surveillance Unit	PathWest Laboratory Medicine WA Microbial Surveillance Unit et al
hCoV-19/Tunisia/H-5203/2021	EPI_ISL_10101335		Institut Pasteur de Tunis	Institut Pasteur de Dakar	Chouikha Anissa et al
hCoV-19/Qatar/QA-QU_12-11-D3/2020	EPI_ISL_1713258		Ministry of Public Health / Hamad Medical Corporation	Biomedical Research Center (BRC), Qatar University / Qatar Genome Project (QGP)	BRC: Fatiha M. Benslimane et al
hCoV-19/SriLanka/CDRI1/2021	EPI_ISL_1533805		Centre for Dengue Research and AICBU, Department of Immunology and Molecular Medicine	Centre for Dengue Research and AICBU, Department of Immunology and Molecular Medicine	Chandima Jeewandara et al
hCoV-19/USA/NM-CDC-LC00000111/2020	EPI_ISL_888365		Labcorp	Genomics and Discovery, Respiratory Viruses Branch, Division of Viral Diseases, Centers for Disease Control and Prevention	Peter W. Cook et al
hCoV-19/USA/WV-WVU-WV120027/2021	EPI_ISL_2616012	MZ498911.1	QLabs	WVU and Marshall University Combined Genomics Core Facilities	James Denvir et al
hCoV-19/Guatemala/GUA-LNS-3621/2021	EPI_ISL_2827805		Laboratorio Nacional de Salud	Laboratorio Nacional de Salud	Linda Mendoza et al
hCoV-19/USA/HI-H211250/2021	EPI_ISL_1292666		State Laboratories Division, Hawaii State Department of Health	State Laboratories Division, Hawaii State Department of Health	Pamela O'Brien et al
hCoV-19/NewZealand/20CV0724/2020	EPI_ISL_755638		Canterbury Health Laboratories	Institute of Environmental Science and Research (ESR)	Xiaoyun Ren et al
hCoV-19/Cambodia/VIR2107864/2021	EPI_ISL_1096139		Cambodian National Public Health Laboratory, National Institute of Public Health	Virology Unit, Institut Pasteur du Cambodge	Sokhoun Yann et al
hCoV-19/Cambodia/VIR2107865/2021	EPI_ISL_1096140		Cambodian National Public Health Laboratory, National Institute of Public Health	Virology Unit, Institut Pasteur du Cambodge	Sokhoun Yann et al
hCoV-19/Taiwan/CGMH-CGU-46/2021	EPI_ISL_956327		Laboratory Medicine	Department of Laboratory Medicine, Lin-Kou Chang Gung Memorial Hospital, Taoyuan, Taiwan	Kuo-Chien Tsao et al B
hCoV-19/Taiwan/CGMH-CGU-48/2021	EPI_ISL_956329		Laboratory Medicine	Department of Laboratory Medicine, Lin-Kou Chang Gung Memorial Hospital, Taoyuan, Taiwan	Kuo-Chien Tsao et al B
hCoV-19/Angola/CERI-KRISP-K013525/2020	EPI_ISL_2492791		Instituto Nacional de Investiga√ß√£o em Sa√∫de	CERI, Centre for Epidemic Response and Innvoation, Stellenbosch University and KRISP, KZN Research Innovation and Sequencing Platform, UKZN.	Morais J et al
hCoV-19/SouthAfrica/Tygerberg-421/2020	EPI_ISL_745117		Vredenburg Hospital wc VBG	National Health Laboratory Service (NHLS), Tygerberg	Susan Engelbrecht et al
hCoV-19/Botswana/R14B25_BHP_b59_121047451/2021	EPI_ISL_2566207		Botswana Harvard HIV Reference Laboratory	Botswana Harvard HIV Reference Laboratory	Sikhulile Moyo et al
hCoV-19/Namibia/CERI-KRISP-K024865_2/2021	EPI_ISL_6506329		Namibia Institute of Pathology LTD	CERI, Centre for Epidemic Response and Innvoation, Stellenbosch University and KRISP, KZN Research Innovation and Sequencing Platform, UKZN.	Iyaloo Constantinus et al
hCoV-19/Namibia/CERI-KRISP-K024903_2/2021	EPI_ISL_6506540		Namibia Institute of Pathology LTD	CERI, Centre for Epidemic Response and Innvoation, Stellenbosch University and KRISP, KZN Research Innovation and Sequencing Platform, UKZN.	Iyaloo Constantinus et al
hCoV-19/Namibia/CERI-KRISP-K024905_2/2021	EPI_ISL_6506549		Namibia Institute of Pathology LTD	CERI, Centre for Epidemic Response and Innvoation, Stellenbosch University and KRISP, KZN Research Innovation and Sequencing Platform, UKZN.	Iyaloo Constantinus et al
hCoV-19/NewZealand/21MV0056/2021	EPI_ISL_1016873		LabPLUS	Institute of Environmental Science and Research (ESR)	Xiaoyun Ren et al
hCoV-19/Qatar/QA-QU_18-6-F8/2021	EPI_ISL_1713747		Ministry of Public Health / Hamad Medical Corporation	Biomedical Research Center (BRC), Qatar University / Qatar Genome Project (QGP)	BRC: Fatiha M. Benslimane et al
hCoV-19/Qatar/QA.QU_18.17.A1/2021	EPI_ISL_2843087		Ministry of Public Health / Hamad Medical Corporation	Biomedical Research Center (BRC), Qatar University / Qatar Genome Project (QGP)	BRC: Fatiha M. Benslimane et al
hCoV-19/Australia/ACT0099/2021	EPI_ISL_1208402		ACT Pathology	Schwessinger Lab	Ashley Jones et al
hCoV-19/Botswana/R16B63_BHP_CV1601065/2021	EPI_ISL_2372361		Nyangabwe Hospital HIV Reference Laboratory	Botswana Harvard HIV Reference Laboratory	Sikhulile Moyo et al
hCoV-19/Zimbabwe/ZW-46025/2021	EPI_ISL_1192000		National Microbiology Reference Laboratory	Quadram Institute Bioscience	Tapfumanei Mashe et al
hCoV-19/Australia/NSW-R0222/2021	EPI_ISL_1756022		New South Wales Health Pathology Royal Prince Alfred Hospital	Microbiology RPAH	Foster et al
hCoV-19/Mexico/CAM_INER_IMSS_1119/2021	EPI_ISL_2490418		Unidad de Investigaci√≥n M√©dica de Yucat√°n (UIMY)	Centro de Investigaci√≥n en Enfermedades Infecciosas (CIENI), Instituto Nacional de Enfermedades Respiratorias (INER)	Consorcio Mexicano de Vigilancia Gen√≥mica (CoViGen-Mex). Authors (in alphabetical order): Julio Elias Alvarado-Yaah et al
hCoV-19/Eswatini/N10401/2021	EPI_ISL_9438945		Raleigh Fitkin Memorial Hospital	National Institute for Communicable Diseases of the National Health Laboratory Service	Maphalala G et al
hCoV-19/Australia/QLD1938/2021	EPI_ISL_2661514		Queensland Health Forensic and Scientific Services	Queensland Health Forensic and Scientific Services	Son Nguyen et al
hCoV-19/Iran/GRC-S212-Zahedan/2021	EPI_ISL_6604701		COVID-19 National Reference Laboratory, Pasteur Institute of Iran	Genetics Research Center, University of Social Welfare and Rehabilitation Sciences	Zohreh Fattahi et al
hCoV-19/UnitedArabEmirates/AZ-USAFSAM-S3096/2021	EPI_ISL_2661466		US Air Force School of Aerospace Medicine	US Air Force School of Aerospace Medicine	Anthony Fries et al
hCoV-19/SouthAfrica/NCV8/2020	EPI_ISL_1363131		National Health Laboratory Services	National Health Laboratory Services	Kathleen Subramoney et al
hCoV-19/Sweden/1454624164/2021	EPI_ISL_2257178		Swedish national genomic surveillance program of SARS-CoV-2	The Public Health Agency of Sweden	Maximilian Riess et al
hCoV-19/Malawi/KRISP-K010154/2020	EPI_ISL_1407115		National HIV Reference Laboratory, Ministry of Health, Public Health Institute of Malawi	KRISP, KZN Research Innovation and Sequencing Platform	Mvula B et al
hCoV-19/Canada/QC-L00346326001/2021	EPI_ISL_7713537		Laboratoire de sant√© publique du Qu√©bec	Laboratoire de sant√© publique du Qu√©bec	Sandrine Moreira et al
hCoV-19/Madagascar/IPM-02357/2021	EPI_ISL_4297600		Virology Unit, Institut Pasteur de Madagascar	Virology Unit, Institut Pasteur de Madagascar	Marion Barbet et al
hCoV-19/Madagascar/IPM-05439/2021	EPI_ISL_4297688		Virology Unit, Institut Pasteur de Madagascar	Virology Unit, Institut Pasteur de Madagascar	Christian Ranaivoson et al
hCoV-19/Bahrain/920843040/2021	EPI_ISL_1660440	MW965755.1	Communicable Disease Laboratory, Public Health Directorate	Communicable Disease Laboratory, Public Health Directorate	Alwasti et al
hCoV-19/Bangladesh/ideSHi-IR-87/2021	EPI_ISL_1587435	MZ413832.1	Institute for Developing Science and Health Initiatives (ideSHi)	Institute for Developing Science and Health Initiatives (ideSHi)	Hassan Afrad et al
hCoV-19/Bangladesh/IEDCR-V-41/2021	EPI_ISL_2304469	MZ413867.1	Institute of Epidemiology, Disease Control and Research (IEDCR)	IEDCR-ideSHi-icddr,b	Hassan Afrad et al
hCoV-19/Bangladesh/BCSIR-NILMRC-662/2021	EPI_ISL_1531568		National Institute of Laboratory Medicine and Referral Center	Genomic Research Lab, BCSIR	Md. Saddam Hossain et al
hCoV-19/Mali/UCRC-68/2020	EPI_ISL_812966	MW474739.1	University Clinical Research Center, University of Sciences	University Clinical Research Center, University of Sciences	Diarra et al
hCoV-19/Morocco/HMIMV-00317/2020	EPI_ISL_2968057		Centre de Virologie des Maladies infectueuses Tropicales	Functional Genomic Platform UATRS-biology, CNRST	Khalid ENNIBI et al
hCoV-19/India/MH-NCCS-NR-10951/2020	EPI_ISL_721647		National Centre For Cell Science	National Centre For Cell Science	Dhiraj Paul et al
hCoV-19/Cameroon/Douala-20V-3045/2020	EPI_ISL_1001051		Centre Pasteur du Cameroun	Institut Pasteur de Dakar	Njouom Richard et al
hCoV-19/Belize/CML-7/2021	EPI_ISL_4296316		Central Medical Laboratory	Baylor College of Medicine	Alexander Kneubehl et al
hCoV-19/Canada/QC-HGA-T31420632D/2020	EPI_ISL_890044		Laboratoire de sant√© publique du Qu√©bec	Laboratoire de sant√© publique du Qu√©bec	Sandrine Moreira et al
hCoV-19/Suriname/SR-74/2020	EPI_ISL_2502525		Central Laboratory, Bureau of Public Health (BOG) and Academic Hospital Paramaribo	Erasmus Medical Center	Bas B Oude Munnink et al
hCoV-19/Mauritanie/CT552/2021	EPI_ISL_11380685		INRSP-Mauritania	INRSP-Mauritania	Sidi mohamed Ahmed et al
hCoV-19/Guinea/Conakry_IPG004/2020	EPI_ISL_2245781		Institut Pasteur de Guin√©e	Institut Pateur de Dakar	Grayo Solene et al
hCoV-19/Algeria/28629/2021	EPI_ISL_3718530		NIC, Viral Respiratory Unit	Virology Departement	Alia Grad et al
hCoV-19/Serbia/Subotica-125991705/2020	EPI_ISL_676589		Scientific Veterinary Institute Novi Sad	Veterinary Specialized Institute "Kraljevo", Serbia	Vidanovic et al
hCoV-19/Congo/ITM-061-2702A14/2021	EPI_ISL_1854791		Fondation Congolaise pour la recherche medicale (FCRM), Francine Ntoumi	Institute of Tropical Medicine	Prof. Francine Ntoumi et al
hCoV-19/Belgium/UZA-UA-TLN608/2021	EPI_ISL_1623027		LHUB-ULB	Labo Klinische Biologie, UZA	Marie Le Mercier et al
hCoV-19/DRC/GOMA9496/2021	EPI_ISL_3133642		Viral Respiratory Lab, National Institute for Biomedical Research (INRB)	Pathogen Sequencing Lab, National Institute for Biomedical Research (INRB)	Placide Mbala-Kingebeni et al
hCoV-19/Belgium/Jessa_55-2107-000268/2021	EPI_ISL_1128136		Jessa	Jessa	Cruys et al. on behalf of the Jessa_cmdLab et al
hCoV-19/Turkey/HSGM-B13752/2021	EPI_ISL_2936636		Ministry of Health Turkey	Ministry of Health Turkey	Fatma Bayrakdar et al
hCoV-19/USA/IA-SHL-1618042R/2021	EPI_ISL_11249088		State Hygienic Laboratory at the University of Iowa	State Hygienic Laboratory at the University of Iowa	Valerie Reeb et al
hCoV-19/Bonaire/BQ-RIVM-15957/2021	EPI_ISL_1232632		Dutch COVID-19 response team	National Institute for Public Health and the Environment (RIVM)	Adam Meijer et al
hCoV-19/CaboVerde/Santiago_31613/2021	EPI_ISL_8350857		Virology Laboratory of Praia	Institut Pasteur de Dakar	Sanders Kevin et al
hCoV-19/CentralAfricanRepublic/RCA-028/2022	EPI_ISL_10854836		Laboratoire National de Biologie Clinique et de Sant√© Publique, Bangui, R√©publique Centrafricaine	Pathogen Genomics Lab, National Institute for Biomedical Research (INRB)	Placide Mbala-Kingebeni et al
hCoV-19/Chad/TCH-013/2022	EPI_ISL_10729328		Minist√®re de Sant√© Publique et de la Solidarit√© Nationale	Pathogen Genomics Lab, National Institute for Biomedical Research (INRB)	Placide Mbala-Kingebeni et al
hCoV-19/Senegal/208672/2021	EPI_ISL_8528050		Institut Pasteur de Dakar	Institut Pasteur de Dakar	Diallo Amadou et al
hCoV-19/Mali/MAL0113/2021	EPI_ISL_4273952		University Clinical Research Center (UCRC)	Northwestern University - Center for Pathogen Genomics and Microbial Evolution	Ramon Lorenzo-Redondo et al
hCoV-19/Australia/QLD1500/2021	EPI_ISL_1300532		Queensland Health Forensic and Scientific Services	Queensland Health Forensic and Scientific Services	Son Nguyen et al
hCoV-19/Coted-Ivoire/BKE-2093-bc77/2021	EPI_ISL_1365033		Molecular diagnostic unit for viral haemorrhagic fevers and emerging viruses, Bouak√© CHU Laboratory	Molecular diagnostic unit for viral haemorrhagic fevers and emerging viruses, Bouak√© CHU Laboratory	Chantal Akoua-Koffi et al
hCoV-19/Mali/MAL0142/2021	EPI_ISL_4274007		University Clinical Research Center (UCRC)	Northwestern University - Center for Pathogen Genomics and Microbial Evolution	Ramon Lorenzo-Redondo et al
hCoV-19/SouthSudan/UG580/2021	EPI_ISL_2928027		South Sudan Ministry of Health, WHO South Sudan, MRC/UVRI & LSHTM Uganda Research Unit	MRC/UVRI & LSHTM Uganda Research Unit, South Sudan Ministry of Health, WHO South Sudan	Joseph Francis Wamala et al
hCoV-19/Ghana/WACCBIP-GS739/2021	EPI_ISL_10438450		WACCBIP, University of Ghana	WACCBIP, University of Ghana	Collins M. Morang'a et al
hCoV-19/SouthSudan/UG422/2021	EPI_ISL_2450799		National Public Health Laboratory, Ministry of Health, Ministry of Health, Republic of South Sudan	South Sudan Ministry of Health, WHO South Sudan, MRC/UVRI & LSHTM Uganda Research Unit	Joseph Francis Wamala et al
hCoV-19/SouthSudan/UG433/2021	EPI_ISL_2450805		National Public Health Laboratory, Ministry of Health, Ministry of Health, Republic of South Sudan	South Sudan Ministry of Health, WHO South Sudan, MRC/UVRI & LSHTM Uganda Research Unit	Joseph Francis Wamala et al
hCoV-19/Guinea/Conakry_20846/2021	EPI_ISL_3988367		Institut Pasteur de Guin√©e	Institut Pateur de Dakar	Grayo Solene et al
hCoV-19/Mali/MAL0141/2021	EPI_ISL_4274005		University Clinical Research Center (UCRC)	Northwestern University - Center for Pathogen Genomics and Microbial Evolution	Ramon Lorenzo-Redondo et al
hCoV-19/Coted-Ivoire/IPCI-cv321/2021	EPI_ISL_10070628		Environment and Health Department, Institut Pasteur of C√¥te d'Ivoire, Abidjan, C√¥te d'Ivoire	Molecular Genetics Platform, Institut Pasteur of C√¥te d'Ivoire, Abidjan, C√¥te d'Ivoire	Aristide Berenger Ako AKO et al
hCoV-19/USA/MN-MDH-1829/2020	EPI_ISL_602964	MW192071.1	Minnesota Department of Health, Public Health Laboratory	Minnesota Department of Health, Public Health Laboratory	Matt Plumb et al
hCoV-19/Maldives/MAV01162/2020	EPI_ISL_3275381		Indira Gandhi Memorial Hospital	Indira Gandhi Memorial Hospital	Dr. Milza Abdul Muhsin et al
hCoV-19/Maldives/MAV09481/2020	EPI_ISL_3275392		Indira Gandhi Memorial Hospital	Indira Gandhi Memorial Hospital	Dr. Milza Abdul Muhsin et al
hCoV-19/Ukraine/203100332/2020	EPI_ISL_512611		National Laboratory for Influenza/Virology reference laboratory, Public Health Center of the Ministry of Health of Ukraine	Respiratory Virus Unit, Microbiology Services Colindale, Public Health England	PHE Covid Sequencing Team et al
hCoV-19/Croatia/52123_ID1647_40/2020	EPI_ISL_994739		Dr. Andrija Stampar‚Äú Teaching Institute of Public Health, Department of Clinical Microbiology Institute of Applied Genomics Jasmina Vranes et al hCoV-19/Croatia/52103_ID1647_20/2020 EPI_ISL_994659 Dr. Andrija Stampar‚Äú Teaching Institute of Public Health, Department of Clinical Microbiology	Institute of Applied Genomics	Jasmina Vranes et al
hCoV-19/NewZealand/20VR2030/2020	EPI_ISL_456338	MZ332154.1	Wellington SCL	Institute of Environmental Science and Research (ESR)	Matt Storey et al
hCoV-19/NewZealand/20VR1804/2020	EPI_ISL_456259	MZ331995.1	Waikato Hospital	Institute of Environmental Science and Research (ESR)	Matt Storey et al
hCoV-19/mink/Netherlands/NB-EMC-62-6/2020	EPI_ISL_632438		Dutch COVID-19 response team	Erasmus Medical Center	OH consortium et al
hCoV-19/Canada/NS-NML-5496/2020	EPI_ISL_1055670		QEII Health Sciences Centre	National Microbiology Laboratory (NML)	Anna Majer et al
hCoV-19/Panama/GMI-PA451856/2020	EPI_ISL_1225546		Gorgas Memorial Laboratory of Health Studies	Gorgas Memorial Laboratory of Health Studies	Yamilka Diaz et al
hCoV-19/Bulgaria/36/2020	EPI_ISL_480307		National Reference Laboratory "Influenza and acute respiratory diseases"	NRL-HIV	Ivan Ivanov et al
hCoV-19/Mexico/SIN-IBT-IMSS-431/2020	EPI_ISL_1301462		Laboratorio Central de Epidemiolog√≠a IMSS	Instituto de Biotecnolog√≠a de la UNAM	Authors from IBT et al
hCoV-19/Mexico/CHH-InDRE-48/2020	EPI_ISL_516616		Instituto de Diagnostico y Referencia Epidemiologicos (INDRE)	Instituto de Diagnostico y Referencia Epidemiologicos (INDRE)	Ernesto Ramirez-Gonzalez et al
hCoV-19/Venezuela/17M/2020	EPI_ISL_1577752	MT907519.1	INHRR	Laboratorio de Virolog√≠a Molecular	Loureiro CL et al
hCoV-19/Tunisia/GB0726/2020	EPI_ISL_11172657		Laboratory of Clinical Virology, Institut Pasteur de Tunis	Laboratory of Clinical Virology, Institut Pasteur de Tunis	Marwa Khedhiri et al
hCoV-19/Croatia/IGA-64-139848-P/2020	EPI_ISL_1167081		Dr. Andrija Stampar Teaching Institute of Public Health, Department of Clinical Microbiology	Istituto di Genomica Applicata	Jasmina Vranes et al
hCoV-19/Guinea/Conakry_IPG012/2020	EPI_ISL_2245783		Institut Pasteur de Guin√©e	Institut Pateur de Dakar	Grayo Solene et al
hCoV-19/Croatia/IGA-44-86501/2020	EPI_ISL_1167062		Dr. Andrija Stampar Teaching Institute of Public Health, Department of Clinical Microbiology	Istituto di Genomica Applicata	Jasmina Vranes et al
hCoV-19/Slovenia/22-1873/2021	EPI_ISL_1289816		Department of Public Health Microbiology Ljubljana, National Laboratory for Health, Environment and Food	Department of Public Health Microbiology Ljubljana, National Laboratory for Health, Environment and Food	Jos√© Gon√ßalves et al
hCoV-19/Slovenia/78458/2020	EPI_ISL_1499008		Institute of Microbiology and Immunology, Faculty of Medicine, University of Ljubljana	Institute of Microbiology and Immunology, Faculty of Medicine, University of Ljubljana	Alen Suljiƒç et al
hCoV-19/Austria/CeMM1587/2020	EPI_ISL_853773		Pharmgenetix GmbH	Bergthaler laboratory, CeMM Research Center for Molecular Medicine of the Austrian Academy of Sciences	Lukas Endler et al
hCoV-19/CzechRepublic/NRL_11838/2020	EPI_ISL_960417		The National Institute of Public Health	State Veterinary Institute Prague	Nagy et al
hCoV-19/CzechRepublic/NRL_543/2021	EPI_ISL_960416		The National Institute of Public Health	State Veterinary Institute Prague	Nagy et al
hCoV-19/Cyprus/BMVUCY411/2020	EPI_ISL_7210613		NIPD Genetics Limited	Laboratory of Biotechnology and Molecular Virology, University of Cyprus	Leondios G. Kostrikis et al.
hCoV-19/Cyprus/BMVUCY439/2020	EPI_ISL_7210638		NIPD Genetics Limited	Laboratory of Biotechnology and Molecular Virology, University of Cyprus	Leondios G. Kostrikis et al.
hCoV-19/Estonia/Cov7259/2021	EPI_ISL_2642793	OU278412.1	SYNLAB Eesti O√ú	Department of Microbiology, Institute of Biomedicine and Translational Medicine, University of Tartu	Radko Avi et al
hCoV-19/Bolivia/SAN-UPCH-0987/2021	EPI_ISL_5148557		Laboratorio de Diagn√≥stico e Investigaci√≥n BIOSCIENCE SRL	Laboratorio de Gen√≥mica Microbiana, Universidad Peruana Cayetano Heredia	Pablo Tsukayama et al
hCoV-19/Bolivia/26957/2020	EPI_ISL_837575		Centro Nacional de Enfermedades Tropicales (CENETROP)	Laboratory of Respiratory Viruses and Measles, Oswaldo Cruz Institute, FIOCRUZ	Paola Resende et al
hCoV-19/EquatorialGuinea/47001/2020	EPI_ISL_953411		Laboratorio de Investigaciones de Baney	Swiss Tropical and Public Health Institute	Carlos Cortes et al hCoV-19/Afghanistan/IMB07956/2020 EPI_ISL_1034760 Bundeswehr Institute of Microbiology Bundeswehr Institute of Microbiology Markus Antwerpen et al hCoV-19/NewZealand/20CV0269/2020 EPI_ISL_579063 Canterbury Health Laboratories Institute of Environmental Science and Research (ESR) Xiaoyun Ren et al hCoV-19/Ecuador/USFQ-171/2020 EPI_ISL_516652 Institute of Microbiology, Universid…	Eduardo Arathon et al
hCoV-19/USA/CT-Yale-13533/2021	EPI_ISL_6940304		Yale Clinical Virology Lab	Grubaugh Lab - Yale School of Public Health	Joseph Fauver et al
hCoV-19/CostaRica/INC-1714-715065/2021	EPI_ISL_6963526		AREA DE SALUD SANTA BARBARA	Inciensa, Instituto Costarricense de Investigaci√≥n y Ense√±anza en Nutrici√≥n y Salud	Francisco Duarte et al
hCoV-19/Mexico/CHH-INMEGEN-47-246/2021	EPI_ISL_8436299		SALUD DIGNA	Instituto Nacional de Medicina Genomica	Cedro-Tanda A et al
hCoV-19/Mexico/CHH_LANGEBIO_IMSS_4970/2022	EPI_ISL_9150846		Centro de Investigacion Biomedica del Noreste (CIBIN)	Unidad de Genomica Avanzada	Consorcio Mexicano de Vigilancia Genomica (CoViGen-Mex): Julio Elias Alvarado-Yaah et al
hCoV-19/Paraguay/385102/2021	EPI_ISL_11681501		Hospital Regional de Ciudad del Este	Laboratorio Central de Salud P√∫blica	Sandra Gonzalez et al
hCoV-19/Paraguay/323221/2021	EPI_ISL_9438286		Laboratorio Central de Salud P√∫blica	Laboratorio Central de Salud P√∫blica	Sandra Gonzalez et al
hCoV-19/Panama/SEQ729-GMI/2021	EPI_ISL_11859540		Gorgas Memorial Institute of Health Studies	Gorgas Memorial Institute of Health Studies	Claudia Gonzalez et al
hCoV-19/Paraguay/275838/2021	EPI_ISL_9452527		Hospital Regional de Encarnaci√≥n	Laboratorio Central de Salud P√∫blica	Sandra Gonzalez et al
hCoV-19/Panama/M118904-GMI/2021	EPI_ISL_11854721		Gorgas Memorial Institute of Health Studies	Gorgas Memorial Institute of Health Studies	Claudia Gonzalez et al
hCoV-19/USA/WY-CDC-ASC210377808/2021	EPI_ISL_5584512	OK630476.1	Aegis Sciences Corporation	Centers for Disease Control and Prevention Division of Viral Diseases, Pathogen Discovery	Dakota Howard et al
hCoV-19/USA/IL-CDC-ASC210114321/2021	EPI_ISL_3323144	MZ745978.1	Aegis Sciences Corporation	Centers for Disease Control and Prevention Division of Viral Diseases, Pathogen Discovery	Dakota Howard et al
hCoV-19/Canada/ON-PHL-21-46710/2021	EPI_ISL_8118122		Public Health Ontario Laboratory	Public Health Ontario Laboratory	Vanessa G Allen et al
hCoV-19/USA/MS-SRL_331779392/2022	EPI_ISL_11256503		Sonic Reference Laboratory	Sonic Reference Laboratory	Bijaya Dhakal et al hCoV-19/USA/OH-CDC-ASC210140348/2021 EPI_ISL_4999830 OK459271.1 Aegis Sciences Corporation Centers for Disease Control and Prevention Division of Viral Diseases, Pathogen Discovery Dakota Howard et al hCoV-19/Mexico/VER_IBT_IMSS_4863/2021 EPI_ISL_7969903 Laboratorio Central de Epidemiolog√≠a (LCE) Instituto de Biotecnolog√≠a de la UNAM Consorcio Mexicano de Vigilancia Gen√≥mic…	Eduardo Arathon et al
hCoV-19/Belize/CML-336/2022	EPI_ISL_9711937		Central Medical Laboratory	Central Medical Laboratory	Roberto Melendez et al
hCoV-19/Guatemala/INC-LNS-055/2021	EPI_ISL_7449200		LNS	Inciensa, Instituto Costarricense de Investigaci√≥n y Ense√±anza en Nutrici√≥n y Salud	C√©sar Conde et al
hCoV-19/Belize/CML-297/2021	EPI_ISL_9670672		Central Medical Laboratory	Central Medical Laboratory	Roberto Melendez et al
hCoV-19/ElSalvador/INC-LNSP-180/2021	EPI_ISL_9915396		Laboratorio Nacional de Salud Publica	Inciensa, Instituto Costarricense de Investigaci√≥n y Ense√±anza en Nutrici√≥n y Salud	Ruth Vasquez et al
hCoV-19/Netherlands/NB-RIVM-66956/2021	EPI_ISL_5973472		Dutch COVID-19 response team	National Institute for Public Health and the Environment (RIVM)	Adam Meijer et al
hCoV-19/SaudiArabia/KFSHRC_0121M/2021	EPI_ISL_6823652		Molecular Virology section, department of infection & immunity, KFSHRC	Molecular Virology section, department of infection & immunity, KFSHRC	Fatimah S. Alhamlan et al
hCoV-19/Lebanon/LAU-CVD-915/2021	EPI_ISL_11327265		Laboratory of Molecular Biology and Cancer Immunology, Faculty of Sciences, Lebanese University	Microbial Pathogenomics Lab - LAU	Sima tokajian et al
hCoV-19/Singapore/1250/2021	EPI_ISL_2508900		National Public Health Laboratory, National Centre for Infectious Diseases	National Public Health Laboratory, National Centre for Infectious Diseases	Tze Minn Mak et al
hCoV-19/Israel/CVL-17326/2021	EPI_ISL_5620934		Israel Central Virology laboratory	Israel Central Virology laboratory	Neta Zuckerman et al
hCoV-19/Morocco/IPM20410783/2022	EPI_ISL_10862798		Medical Virology and BSL3 Laboratory	Centre de S√©quen√ßage G√©nomique	EL Hamouchi Adil et al
hCoV-19/Andorra/AND-244_213641395901_COV-GC/2021	EPI_ISL_9274252		Laboratori d'an√†lisis cl√≠niques, Hospital Nostra Senyora de Meritxell	LBM de CHU de Toulouse, H√¥pitaux de Toulouse	Rendon M et al
hCoV-19/Austria/CeMM21629/2021	EPI_ISL_9010996		Austrian Agency for Health and Food Safety (AGES)	Bergthaler laboratory, CeMM Research Center for Molecular Medicine of the Austrian Academy of Sciences	Lukas Endler et al
hCoV-19/Sweden/Orebro-47677845/2021	EPI_ISL_5914879		Orebro University Hospital, Dept Laboratory Medicine, Clinical Microbiology	Orebro University Hospital	Sundqvist M et al
hCoV-19/Georgia/Tb-SNGS2071/2021	EPI_ISL_7875994		Department for Virology, Molecular Biology and Genome Research, R. G. Lugar Center for Public Health Research, National Center for Disease Control and Public Health (NCDC) of Georgia.	Department for Virology, Molecular Biology and Genome Research, R. G. Lugar Center for Public Health Research, National Center for Disease Control and Public Health (NCDC) of Georgia.	Giorgi Tomashvili et al
hCoV-19/Georgia/Tb-SNGS1565/2021	EPI_ISL_5622362		Department for Virology, Molecular Biology and Genome Research, R. G. Lugar Center for Public Health Research, National Center for Disease Control and Public Health (NCDC) of Georgia.	Department for Virology, Molecular Biology and Genome Research, R. G. Lugar Center for Public Health Research, National Center for Disease Control and Public Health (NCDC) of Georgia.	Giorgi Tomashvili et al
hCoV-19/Turkey/HSGM-F11023/2021	EPI_ISL_8203485		Ministry of Health Turkey	Ministry of Health Turkey	Fatma Bayrakdar et al
hCoV-19/Australia/NT227/2021	EPI_ISL_2839562		Royal Darwin Hospital Pathology	MDU-PHL	Meumann et al
hCoV-19/Mongolia/10011947/2021	EPI_ISL_10899771	OM961293.1	Biotechnology Core Facility Branch, Centers for Disease Control and Prevention	Centers for Disease Control and Prevention Division of Viral Diseases, Pathogen Discovery	Anir Enkhbat et al
hCoV-19/Curacao/CW-RIVM-80689/2021	EPI_ISL_8724034		Dutch COVID-19 response team	National Institute for Public Health and the Environment (RIVM)	Adam Meijer et al
hCoV-19/Peru/APU-INS-11844/2021	EPI_ISL_8692823		Laboratorio de Referencia Nacional de Virus Respiratorios. Centro Nacional de Salud Publica. Instituto Nacional de Salud Peru.	Laboratorio de Referencia Nacional de Virus Respiratorios. Centro Nacional de Salud Publica. Instituto Nacional de Salud Peru.	Carlos Padilla Rojas et al
hCoV-19/Peru/ANC-INS-11829/2021	EPI_ISL_8692809		Laboratorio de Referencia Nacional de Virus Respiratorios. Centro Nacional de Salud Publica. Instituto Nacional de Salud Peru.	Laboratorio de Referencia Nacional de Virus Respiratorios. Centro Nacional de Salud Publica. Instituto Nacional de Salud Peru.	Carlos Padilla Rojas et al
hCoV-19/Peru/APU-INS-9984/2021	EPI_ISL_6945986		Laboratorio de Referencia Nacional de Virus Respiratorios. Centro Nacional de Salud Publica. Instituto Nacional de Salud Peru.	Laboratorio de Referencia Nacional de Virus Respiratorios. Centro Nacional de Salud Publica. Instituto Nacional de Salud Peru.	Carlos Padilla Rojas et al
hCoV-19/Peru/CUS-INS-12582/2021	EPI_ISL_8882499		Laboratorio de Referencia Nacional de Virus Respiratorios. Centro Nacional de Salud Publica. Instituto Nacional de Salud Peru.	Laboratorio de Referencia Nacional de Virus Respiratorios. Centro Nacional de Salud Publica. Instituto Nacional de Salud Peru.	Carlos Padilla Rojas et al
hCoV-19/Chile/ML-194628/2021	EPI_ISL_8187785		Genetica Molecular and Subdepartamento de Virologia ISP Chile	Instituto de Salud Publica de Chile	Karen Orostica et al
hCoV-19/Bolivia/SAN-UPCH-3205/2021	EPI_ISL_10760998		Laboratorio de Diagn√≥stico e Investigaci√≥n BIOSCIENCE SRL	Laboratorio de Gen√≥mica Microbiana, Universidad Peruana Cayetano Heredia	Esdenka P√©rez et al
hCoV-19/Mauritius/CERI-KRISP-K035028/2021	EPI_ISL_9328471		Victoria Hospital	CERI, Centre for Epidemic Response and Innovation, Stellenbosch University and KRISP, KZN Research Innovation and Sequencing Platform, UKZN.	Manraj SS et al
hCoV-19/Mauritius/CERI-KRISP-K033129/2021	EPI_ISL_7860027		Central Health Laboratory,Ministry of Health and Wellness	CERI, Centre for Epidemic Response and Innvoation, Stellenbosch University and KRISP, KZN Research Innovation and Sequencing Platform, UKZN.	Manraj SS et al
hCoV-19/Mauritius/387300/2021	EPI_ISL_8494976		Central Health Laboratory	Central Health Laboratory	Manraj SS et al
hCoV-19/Mauritius/CERI-KRISP-K035010/2021	EPI_ISL_9328463		Victoria Hospital	CERI, Centre for Epidemic Response and Innovation, Stellenbosch University and KRISP, KZN Research Innovation and Sequencing Platform, UKZN.	Manraj SS et al
hCoV-19/Mauritius/386626/2021	EPI_ISL_8494966		Central Health Laboratory	Central Health Laboratory	Manraj SS et al
hCoV-19/Macedonia/61781/2021	EPI_ISL_9522412		Laboratory of Virology - Institute of Public Health Skopje, Macedonia	Laboratory of Virology - Institute of Public Health Skopje, Macedonia	Teodora Buzharova et al
hCoV-19/India/KA-NIMH-SEQ-2462/2021	EPI_ISL_4578533		Hassan Institute of Medical Sciences	INSACOG-KA, NIMHANS	Anson Kunjumon George et al
hCoV-19/Jordan/MoH-1014/2021	EPI_ISL_8189881		Ministry of Health - Central Labs	Ministry of Health - Central Labs	Dr. Mahmoud Ghazo et al
hCoV-19/Jordan/RMSR10S17/2021	EPI_ISL_5804573		Jordan Royal Medical Services Mobile Biological lab	Jordan Royal Medical Services Genomics Core Lab	Dr. Rame Hamdi khasawneh et al
hCoV-19/Japan/PG-154176/2021	EPI_ISL_7088662		Ibaraki Prefectural Institute of Public Health	Ibaraki Prefectural Institute of Public Health	Keiko Goto et al
hCoV-19/Japan/PG-138551/2021	EPI_ISL_5719154		Pathogen Genomics Center, National Institute of Infectious Diseases	Pathogen Genomics Center, National Institute of Infectious Diseases	Tsuyoshi Sekizuka et al B
hCoV-19/Bonaire/BQ-RIVM-63866/2021	EPI_ISL_5209043		Dutch COVID-19 response team	National Institute for Public Health and the Environment (RIVM)	Adam Meijer et al
hCoV-19/NewZealand/21CH0796/2021	EPI_ISL_7377448		Canterbury Health Laboratories	Institute of Environmental Science and Research (ESR)	Sarah Cockerton et al
hCoV-19/USA/UT-UPHL-210710651310-6-28/2021	EPI_ISL_3756137		Utah Public Health Laboratory	Utah Public Health Laboratory	Erin L. Young et al
hCoV-19/CostaRica/INC-2544-725876/2021	EPI_ISL_9072771		Area De Salud Limon	Inciensa, Instituto Costarricense de Investigaci√≥n y Ense√±anza en Nutrici√≥n y Salud	Francisco Duarte et al
hCoV-19/USA/OR-OHSU-213571158/2021	EPI_ISL_8428932		Kaiser Permanente NW Reginal Lab	OHSU MM Lab	Yun Wu et al
hCoV-19/FrenchPolynesia/IPP35916/2021	EPI_ISL_6885057		Outre Mer	National Reference Center for Viruses of Respiratory Infections, Institut Pasteur, Paris	Marion Barbet et al
hCoV-19/USA/NC-CORVASEQ-1086-916/2022	EPI_ISL_10224238		Atrium Health Wake Forest Baptist Microbiology Lab	Wake Forest School of Medicine, Internal Medicine	Kimberly Reeves et al
hCoV-19/Bonaire/BQ-RIVM-79958/2021	EPI_ISL_8723987		Dutch COVID-19 response team	National Institute for Public Health and the Environment (RIVM)	Adam Meijer et al
hCoV-19/Bolivia/SAN-CABANA-PE-UPCH-2295/2021	EPI_ISL_8800647		Laboratorio de Diagn√≥stico e Investigaci√≥n BIOSCIENCE SRL	Laboratorio de Gen√≥mica Microbiana, Universidad Peruana Cayetano Heredia	Esdenka P√©rez et al
hCoV-19/NewZealand/21MV0488/2021	EPI_ISL_2650018		LabPLUS	Institute of Environmental Science and Research (ESR)	Rachel Boyle et al
hCoV-19/Poland/1234WSN2021_wsseol/2021	EPI_ISL_4447672		WSSE w Olsztynie	Wojewodzka Stacja Sanitarno-Epidemiologiczna w Olsztynie, Laboratorium Badan Epidemiologiczno-Klinicznych	Sylwia Krzetowska et al
hCoV-19/Coted-Ivoire/568672-cv019/2021	EPI_ISL_9888099		Department of Epidemic Viruses, Institut Pasteur of C√¥te d'Ivoire, Abidjan, C√¥te d'Ivoire	Molecular Genetics Platform, Institut Pasteur of C√¥te d'Ivoire, Abidjan, C√¥te d'Ivoire	Aristide Berenger Ako AKO et al
hCoV-19/BosniaandHerzegovina/VFS-UNSA-LMGFI1185/2022	EPI_ISL_9075036		University Clinical Hospital of Mostar, Department of Microbiology and Molecular Diagnostics	University of Sarajevo, Veterinary Faculty, Laboratory for Molecular Diagnostic and Research	Goletic S et al
hCoV-19/Chad/TCH-011/2021	EPI_ISL_10729319		Minist√®re de Sant√© Publique et de la Solidarit√© Nationale	Pathogen Genomics Lab, National Institute for Biomedical Research (INRB)	Placide Mbala-Kingebeni et al
hCoV-19/Nigeria/LSB_COV2-07-21-CA-1269/2021	EPI_ISL_4201676		Lagos State Biobank, Lagos, Nigeria	54gene Molecular Genetics Laboratory, Nigeria	Oluwatimilehin Adewumi et al
hCoV-19/Benin/NMIMR-LFHV531054/2021	EPI_ISL_7139939		National Reference Laboratory, Laboratories Department, Cotonou, Benin	Noguchi Memorial Institute for Medical Research, University of Ghana, Legon, Ghana	Rene K. Keke et al
hCoV-19/Chad/TCH-50/2021	EPI_ISL_9274883		Minist√®re de Sant√© Publique et de la Solidarit√© Nationale	Pathogen Genomics Lab, National Institute for Biomedical Research (INRB)	Placide Mbala-Kingebeni et al
hCoV-19/HongKong/VM21045833/2021	EPI_ISL_7406645		Home Quarantine Taskforce	Hong Kong Department of Health	Alan K.L. Tsang et al
hCoV-19/Colombia/VAC-CSN-31882697/2021	EPI_ISL_8344839		Comfandi San Nicolas	Universidad del Valle	Diana L√≥pez-Alvarez et al
hCoV-19/Mexico/MEX_IBT_IMSS_5292/2021	EPI_ISL_8825815		Laboratorio Central de Epidemiolog√≠a (LCE)	Instituto de Biotecnolog√≠a de la UNAM	Consorcio Mexicano de Vigilancia Gen√≥mica (CoViGen-Mex). Authors (in alphabetical order): Julio Elias Alvarado-Yaah et al
hCoV-19/Mexico/TLA_InDRE_FB53709_E29313070479_S10069/2021	EPI_ISL_8747526		LESP Tlaxcala	Instituto de Diagnostico y Referencia Epidemiologicos (INDRE)	Claudia Wong-Arambula et al
hCoV-19/Mexico/GRO-InDRE_FB22637_S5297/2021	EPI_ISL_3460098		LESP Guerrero	Instituto de Diagnostico y Referencia Epidemiologicos (INDRE)	Claudia Wong-Arambula et al
hCoV-19/Mexico/MEX-INMEGEN-18-183/2021	EPI_ISL_3160808		Instituto Nacional de Medicina Genomica	Instituto Nacional de Medicina Genomica	Cedro-Tanda A et al
hCoV-19/Mexico/PUE_IBT_IMSS_4317/2021	EPI_ISL_6863529		Laboratorio Central de Epidemiolog√≠a (LCE)	Instituto de Biotecnolog√≠a de la UNAM	Consorcio Mexicano de Vigilancia Gen√≥mica (CoViGen-Mex). Authors (in alphabetical order): Julio Elias Alvarado-Yaah et al
hCoV-19/Mexico/PUE_IBT_IMSS_5316/2021	EPI_ISL_8825839		Laboratorio Central de Epidemiolog√≠a (LCE)	Instituto de Biotecnolog√≠a de la UNAM	Consorcio Mexicano de Vigilancia Gen√≥mica (CoViGen-Mex). Authors (in alphabetical order): Julio Elias Alvarado-Yaah et al
hCoV-19/Mexico/GUA_InDRE_FB54066_E11313113220_S10130/2021	EPI_ISL_8747755		LESP Guanajuato	Instituto de Diagnostico y Referencia Epidemiologicos (INDRE)	Claudia Wong-Arambula et al
hCoV-19/Mexico/TAM-INMEGEN-41-49/2021	EPI_ISL_7565730		Salud Digna	Instituto Nacional de Medicina Genomica	Cedro-Tanda A et al
hCoV-19/Mexico/MIC_InDRE_FB54424_E16313274228_S10200/2021	EPI_ISL_8747797		LESP Michoacan	Instituto de Diagnostico y Referencia Epidemiologicos (INDRE)	Claudia Wong-Arambula et al
hCoV-19/Mexico/AGU_InDRE_FB38943_S7152/2021	EPI_ISL_4603114		LESP Aguascalientes	Instituto de Diagnostico y Referencia Epidemiologicos (INDRE)	Claudia Wong-Arambula et al
hCoV-19/India/AS-INSACOG-1830000629988/2021	EPI_ISL_9017668		INSACOG-Assam	National Institute of Biomedical Genomics ‚Äì INSACOG	Arindam Maitra et al
hCoV-19/SaudiArabia/KFSHRC_0101N/2021	EPI_ISL_7868356		Molecular Virology section, department of infection & immunity, KFSHRC	Molecular Virology section, department of infection & immunity, KFSHRC	Fatimah S. Alhamlan et al
hCoV-19/Fiji/FJ1143/2021	EPI_ISL_4819891		Fiji Centre for Communicable Disease Control	Microbiological Diagnostic Unit - Public Health Laboratory (MDU-PHL)	Sahukhan et al
hCoV-19/Fiji/FJ1375/2021	EPI_ISL_4820208		Fiji Centre for Communicable Disease Control	Microbiological Diagnostic Unit - Public Health Laboratory (MDU-PHL)	Sahukhan et al
hCoV-19/USA/HI-H216961/2021	EPI_ISL_8434994		State Laboratories Division, Hawaii State Department of Health	State Laboratories Division, Hawaii State Department of Health	Pamela O'Brien et al
hCoV-19/USA/OK-CDC-LC0069226/2021	EPI_ISL_4374147	OK230860.1	Laboratory Corporation of America	Centers for Disease Control and Prevention Division of Viral Diseases, Pathogen Discovery	Dakota Howard et al
hCoV-19/USA/MN-CDC-IBX977012926538/2021	EPI_ISL_7745186	OL874346.1	Infinity Biologix	Centers for Disease Control and Prevention Division of Viral Diseases, Pathogen Discovery	Dakota Howard et al
hCoV-19/USA/NY-SUNYQBR-61210501005401/2021	EPI_ISL_9134099		Quadrant Laboratories, LLC	SUNY Upstate Medical University	Frank Middleton et al
hCoV-19/USA/PA-Curative-139079/2021	EPI_ISL_7834221		Curative Labs	Curative Labs	Mikhail Hanewich-Hollatz et al
hCoV-19/USA/WV-WVU-WV124900/2021	EPI_ISL_6263666		Mon Health Medical Center	WVU and Marshall University Combined Genomics Core Facilities	James Denvir et al
hCoV-19/Mexico/SLP_LANGEBIO_IMSS_4403/2021	EPI_ISL_8251292		Unidad de Investigacion Biomedica de Zacatecas (UIBZ)	Unidad de Genomica Avanzada	Consorcio Mexicano de Vigilancia Genomica (CoViGen-Mex). Authors (in alphabetical order): Julio Elias Alvarado-Yaah et al
hCoV-19/Mexico/YUC-INMEGEN-32-48/2021	EPI_ISL_5410033		SALUD DIGNA	Instituto Nacional de Medicina Genomica	Cedro-Tanda A et al
hCoV-19/CostaRica/INC-1285-699964/2021	EPI_ISL_5262697		HOSPITAL DR. RAFAEL ANGEL CALDERON GUARDIA	Inciensa, Instituto Costarricense de Investigaci√≥n y Ense√±anza en Nutrici√≥n y Salud	Francisco Duarte et al
hCoV-19/USA/RI-CDCBI-RIDOH_KZCU73CNZL7XBJXZ/2021	EPI_ISL_5252115	OK537083.1	Rhode Island Department of Health	Infectious Disease Program, Broad Institute of Harvard and MIT	Siddle et al
hCoV-19/NewZealand/21CV0597/2021	EPI_ISL_5033141		Wellington SCL (WN)	Institute of Environmental Science and Research (ESR)	Sarah Cockerton et al
hCoV-19/USA/MO-CDC-QDX26531648/2021	EPI_ISL_3114673	MZ655793.1	Quest Diagnostics Incorporated	Centers for Disease Control and Prevention Division of Viral Diseases, Pathogen Discovery	Dakota Howard et al
hCoV-19/USA/NE-USAFSAM-S9973/2021	EPI_ISL_8714047		US Air Force School of Aerospace Medicine	US Air Force School of Aerospace Medicine	Anthony Fries et al
hCoV-19/USA/ND-NDDH-9185/2021	EPI_ISL_8483373		North Dakota Department of Health, Public Health Laboratory	North Dakota Department of Health, Public Health Laboratory	Lisa Wingerter et al
hCoV-19/Nepal/NPHL/S-245/2021	EPI_ISL_7405742		National Public Health Laboartory	National Public Health Laboratory	National Public Health Laboratory Team et al
hCoV-19/Mozambique/CERI-KRISP-K030823/2021	EPI_ISL_6795182		Instituto Nacional de Saude (INS), Mozambique	CERI, Centre for Epidemic Response and Innvoation, Stellenbosch University and KRISP, KZN Research Innovation and Sequencing Platform, UKZN.	Nalia Ismael et al
hCoV-19/Bermuda/WR-NYGC-DEC-6124-FRZM605/2021	EPI_ISL_9121168		Bermuda Molecular Diagnostics and Research Laboratory	New York Genome Center	Michael Zody et al
hCoV-19/Mexico/GRO_InDRE_FB34549_S6965/2021	EPI_ISL_4602923		LESP Guerrero	Instituto de Diagnostico y Referencia Epidemiologicos (INDRE)	Claudia Wong-Arambula et al
hCoV-19/Argentina/INEI110730/2021	EPI_ISL_5159292		Servicio Virosis Respiratorias-Departamento Virolog√≠a-INEI	Instituto Nacional Enfermedades Infecciosas C.G.Malbran	Baumeister E. et al
hCoV-19/Mexico/HID_IBT_IMSS_3940/2021	EPI_ISL_5936594		Laboratorio Central de Epidemiolog√≠a (LCE)	Instituto de Biotecnolog√≠a de la UNAM	Consorcio Mexicano de Vigilancia Gen√≥mica (CoViGen-Mex). Authors (in alphabetical order): Julio Elias Alvarado-Yaah et al
hCoV-19/Mexico/COL_InDRE_FB756_E06313293953_S10555/2021	EPI_ISL_9093085		LESP Colima	Instituto de Diagnostico y Referencia Epidemiologicos (INDRE)	Claudia Wong-Arambula et al
hCoV-19/Mexico/VER_IBT_IMSS_5307/2021	EPI_ISL_8825830		Laboratorio Central de Epidemiolog√≠a (LCE)	Instituto de Biotecnolog√≠a de la UNAM	Consorcio Mexicano de Vigilancia Gen√≥mica (CoViGen-Mex). Authors (in alphabetical order): Julio Elias Alvarado-Yaah et al
hCoV-19/Mexico/HID_IBT_IMSS_5076/2021	EPI_ISL_8825593		Laboratorio Central de Epidemiolog√≠a (LCE)	Instituto de Biotecnolog√≠a de la UNAM	Consorcio Mexicano de Vigilancia Gen√≥mica (CoViGen-Mex). Authors (in alphabetical order): Julio Elias Alvarado-Yaah et al
hCoV-19/USA/NH-CDC-ASC210662040/2021	EPI_ISL_8015294	OL970485.1	Aegis Sciences Corporation	Centers for Disease Control and Prevention Division of Viral Diseases, Pathogen Discovery	Dakota Howard et al
hCoV-19/Romania/IS-17935/2021	EPI_ISL_3259584		Department of Public Health Iasi	National Institute of Infectious Diseases-Prof. Dr. Matei Bals Molecular Diagnostics Laboratory	Corina Casangiu et al
hCoV-19/NewZealand/21CV0225/2021	EPI_ISL_3164098		Wellington SCL (WN)	Institute of Environmental Science and Research (ESR)	Xiaoyun Ren et al
hCoV-19/Malaysia/BSHMIRI029/2021	EPI_ISL_4460374		Borneo Specialist Hospital, Miri	Institute of Health and Community Medicine	Chan Chia Jui et al
hCoV-19/PapuaNewGuinea/PNG6942/2021	EPI_ISL_7799556		Central Public Health Laboratory	Microbiological Diagnostic Unit - Public Health Laboratory (MDU-PHL)	Kumbu et al
hCoV-19/PapuaNewGuinea/PNG7230/2021	EPI_ISL_11360728		Central Public Health Laboratory	Microbiological Diagnostic Unit - Public Health Laboratory (MDU-PHL)	Kumbu et al
hCoV-19/Brunei/9/2021	EPI_ISL_3602082		National Virology Reference Laboratory	National Public Health Laboratory, National Centre for Infectious Diseases	Katherine Ching et al
hCoV-19/Australia/NT381/2021	EPI_ISL_4761384		Royal Darwin Hospital Pathology	Microbiological Diagnostic Unit - Public Health Laboratory (MDU-PHL)	Meumann et al
hCoV-19/FrenchPolynesia/IPP35896/2021	EPI_ISL_6885048		Outre Mer	National Reference Center for Viruses of Respiratory Infections, Institut Pasteur, Paris	Marion Barbet et al
hCoV-19/FrenchPolynesia/IPP42843/2021	EPI_ISL_9087334		Hopital	National Reference Center for Viruses of Respiratory Infections, Institut Pasteur, Paris	Marion Barbet et al
hCoV-19/FrenchPolynesia/IPP49905/2021	EPI_ISL_8316483		Hopital	National Reference Center for Viruses of Respiratory Infections, Institut Pasteur, Paris	Marion Barbet et al
hCoV-19/Indonesia/JI-GS-ITD-52960N/2021	EPI_ISL_8215783		Laboratorium Kesehatan Daerah Surabaya	Institute of Tropical Disease, Universitas Airlangga	Jezzy R Dewantari et al
hCoV-19/Singapore/3023/2021	EPI_ISL_3262062		National Public Health Laboratory, National Centre for Infectious Diseases	National Public Health Laboratory, National Centre for Infectious Diseases	Tze Minn Mak et al
hCoV-19/Singapore/8779/2021	EPI_ISL_7604566		National Public Health Laboratory, National Centre for Infectious Diseases	National Public Health Laboratory, National Centre for Infectious Diseases	Katherine Ching et al
hCoV-19/Singapore/7878/2021	EPI_ISL_6268524		National Public Health Laboratory, National Centre for Infectious Diseases	National Public Health Laboratory, National Centre for Infectious Diseases	Katherine Ching et al
hCoV-19/Singapore/8698/2021	EPI_ISL_7568615		National Public Health Laboratory, National Centre for Infectious Diseases	National Public Health Laboratory, National Centre for Infectious Diseases	Katherine Ching et al
hCoV-19/Turkey/HSGM-E18538/2021	EPI_ISL_6368078		Ministry of Health Turkey	Ministry of Health Turkey	Fatma Bayrakdar et al
hCoV-19/Belgium/UGent-14417/2021	EPI_ISL_11374976		Lab voor klinische biologie	Lab voor klinische biologie	May-Linh Truong et al
hCoV-19/France/HDF-IPP50232/2021	EPI_ISL_8789502		Labo Analyses Med	National Reference Center for Viruses of Respiratory Infections, Institut Pasteur, Paris	Marion Barbet et al
hCoV-19/France/MC-CERBAHC-1240226/2021	EPI_ISL_8120309		CH DE MONACO PRINCESSE DE GRACE	CERBA HealthCare	B√©n√©dicte Roquebert et al
hCoV-19/Kosovo/CO-00367-XXK000_9468/2021	EPI_ISL_4545869		Department of Microbiology, National Institute of Public Health of Kosovo	Department of Microbiology, National Institute of Public Health of Kosovo	Xhevat Jakupi et al
hCoV-19/Serbia/K226041-12/2021	EPI_ISL_10411473		Huo-yan national laboratory for molecular detection of infectious agents Nis	Institute of Molecular Genetics and Genetic Engineering University of Belgrade	Djordjevic V. et al
hCoV-19/Slovenia/17-086836-CE/2021	EPI_ISL_5601967		National Laboratory for Health, Environment and Food, OMM, Celje	NLZOH (National Laboratory for Health, Environment and Food) / CISLD (Clinical Institute of Special Laboratory Diagnostics), University Children's Hospital, University Medical Center Ljubljana	Sandra Janezic et al
hCoV-19/USA/NE-CUMC_22073027/2022	EPI_ISL_11247219		Creighton University Medical Center	Creighton COVID Consortium	Holly Stessman et al
hCoV-19/Mexico/BCN_LANGEBIO_IMSS_4155/2021	EPI_ISL_8251436		Laboratorio Central de Epidemiologia (LCE)	Unidad de Genomica Avanzada	Consorcio Mexicano de Vigilancia Genomica (CoViGen-Mex). Authors (in alphabetical order): Julio Elias Alvarado-Yaah et al
hCoV-19/Palau/PW-CDC-2-5064293/2021	EPI_ISL_6970451	OL607066.1	Belau National Hospital	Genomics and Discovery, Respiratory Viruses Branch, Division of Viral Diseases, Centers for Disease Control and Prevention	Mili Sheth et al
hCoV-19/Paraguay/314227/2021	EPI_ISL_9438252		Laboratorio Central de Salud P√∫blica	Laboratorio Central de Salud P√∫blica	Sandra Gonzalez et al
hCoV-19/Paraguay/370024/2022	EPI_ISL_9988739		Hopital Regional de Paraguari	Laboratorio Central de Salud P√∫blica	Sandra Gonzalez et al
hCoV-19/USA/WA-CDC-UW21081743623/2021	EPI_ISL_3870159	OK057975.1	UW Virology Lab	UW Virology Lab	Pavitra Roychoudhury et al
hCoV-19/USA/PA-CDC-STM-TWYDN5NU5/2021	EPI_ISL_6902343	OL680172.1	Helix	Centers for Disease Control and Prevention Division of Viral Diseases, Pathogen Discovery	Dakota Howard et al
hCoV-19/Taiwan/TSGH-50/2021	EPI_ISL_8993542		TSGH-CP molecular lab	TSGH-CP molecular lab	Cherng-Lih Perng et al
hCoV-19/USA/MD-IGS-132134700554A/2021	EPI_ISL_8875311		Maryland Genomics, Institute for Genome Sciences, University of Maryland School of Medicine	Maryland Genomics, Institute for Genome Sciences, University of Maryland School of Medicine	Tallon et al
hCoV-19/USA/MT-CDC-ASC210422981/2021	EPI_ISL_7176628	OL749503.1	Aegis Sciences Corporation	Centers for Disease Control and Prevention Division of Viral Diseases, Pathogen Discovery	Dakota Howard et al
hCoV-19/USA/MT-FYR-1540/2021	EPI_ISL_9152163		FYR Diagnostics	FYR Diagnostics	Blohm et al
hCoV-19/USA/TX-DSHS-12779/2021	EPI_ISL_8483141	OM201251.1	TXDSHS	TXDSHS	Rashmi Tuladhar et al
hCoV-19/USA/WA-CDC-UW21090707631/2021	EPI_ISL_4473033	OK301523.1	UW Virology Lab	UW Virology Lab	Pavitra Roychoudhury et al
hCoV-19/Mexico/BCS_IBT_IMSS_5319/2021	EPI_ISL_8825842		Laboratorio Central de Epidemiolog√≠a (LCE)	Instituto de Biotecnolog√≠a de la UNAM	Consorcio Mexicano de Vigilancia Gen√≥mica (CoViGen-Mex). Authors (in alphabetical order): Julio Elias Alvarado-Yaah et al
hCoV-19/Bermuda/WR-NYGC-NOV-5980-DKII811/2021	EPI_ISL_9110499		Bermuda Molecular Diagnostics and Research Laboratory	New York Genome Center	Michael Zody et al
hCoV-19/USA/WI-CDC-LC0441533/2021	EPI_ISL_8363640	OM121199.1	Laboratory Corporation of America	Centers for Disease Control and Prevention Division of Viral Diseases, Pathogen Discovery	Dakota Howard et al
hCoV-19/Mexico/BCN_LANGEBIO_IMSS_4159/2021	EPI_ISL_8251438		Laboratorio Central de Epidemiologia (LCE)	Unidad de Genomica Avanzada	Consorcio Mexicano de Vigilancia Genomica (CoViGen-Mex). Authors (in alphabetical order): Julio Elias Alvarado-Yaah et al
hCoV-19/Mexico/AGU_ISSEA_LESP_34094_S7/2021	EPI_ISL_8324819		IMSS Hospital General de Zona 2	LESP Aguascalientes	Hernandez Sabel et al
hCoV-19/USA/ME-HETL-J10996/2021	EPI_ISL_8591338		Maine Health and Environmental Testing Laboratory	Tewhey Lab, The Jackson Laboratory	Matluk et al
hCoV-19/USA/MN-CDC-IBX962675896471/2021	EPI_ISL_8032900	OL998083.1	Infinity Biologix	Centers for Disease Control and Prevention Division of Viral Diseases, Pathogen Discovery	Dakota Howard et al
hCoV-19/Jordan/Biolab0246/2021	EPI_ISL_5852754		Biolab Diagnostic Laboratories	Biolab Diagnostic Laboratories	Issa Abu-Dayyeh et al
hCoV-19/Jordan/Biolab0620/2022	EPI_ISL_11532987		Biolab Diagnostic Laboratories	Biolab Diagnostic Laboratories	Issa Abu-Dayyeh et al
hCoV-19/Iraq/CPHL-051221-23/2021	EPI_ISL_9068203		Central Public Health Laboratory	Central Public Health Laboratory	Dr. Hani Mousa Al-Akabi et al
hCoV-19/Georgia/Tb-SNGS620/2021	EPI_ISL_4942687		Department for Virology, Molecular Biology and Genome Research, R. G. Lugar Center for Public Health Research, National Center for Disease Control and Public Health (NCDC) of Georgia.	Department for Virology, Molecular Biology and Genome Research, R. G. Lugar Center for Public Health Research, National Center for Disease Control and Public Health (NCDC) of Georgia.	Giorgi Tomashvili et al
hCoV-19/Maldives/MAV93912/2021	EPI_ISL_8525190		Indira Gandhi Memorial Hospital	Indira Gandhi Memorial Hospital	D. Fathmath Nazla Rafeeq et al
hCoV-19/Aruba/AW-RIVM-77639/2021	EPI_ISL_8586686		Dutch COVID-19 response team	National Institute for Public Health and the Environment (RIVM)	Adam Meijer et al
hCoV-19/Palestine/QIBPS-PS-JER117640/2021	EPI_ISL_10033912		Al-Quds University	Quadram Institute Bioscience	Abdelmajeed Nasereddin et al
hCoV-19/Georgia/Tb-SNGS2134/2021	EPI_ISL_7924962		Department for Virology, Molecular Biology and Genome Research, R. G. Lugar Center for Public Health Research, National Center for Disease Control and Public Health (NCDC) of Georgia.	Department for Virology, Molecular Biology and Genome Research, R. G. Lugar Center for Public Health Research, National Center for Disease Control and Public Health (NCDC) of Georgia.	Giorgi Tomashvili et al
hCoV-19/Syria/Northwest-0023/2021	EPI_ISL_8192519		EWARN's Lab	Ministry of Health Turkey	Yasir Elferruh et al
hCoV-19/Syria/Northwest-0026/2021	EPI_ISL_8192522		EWARN's Lab	Ministry of Health Turkey	Yasir Elferruh et al
hCoV-19/Israel/SMC-7016697/2021	EPI_ISL_6199050		Shamir Medical Center (Asaf Harofe)	Shamir Medical Center (Asaf Harofe)	Nir Rainy et al
hCoV-19/Georgia/Tb-SNGS2002/2021	EPI_ISL_7814093		Department for Virology, Molecular Biology and Genome Research, R. G. Lugar Center for Public Health Research, National Center for Disease Control and Public Health (NCDC) of Georgia.	Department for Virology, Molecular Biology and Genome Research, R. G. Lugar Center for Public Health Research, National Center for Disease Control and Public Health (NCDC) of Georgia.	Giorgi Tomashvili et al
hCoV-19/Hungary/mbl_32946/2021	EPI_ISL_9625999		Hungarian Defence Forces Medical Centre COVID Laboratory	Hungarian Defence Forces Medical Centre Epidemiological and Scientific Research Institute	Csaba Istv√°n Pereszl√©nyi et al
hCoV-19/Poland/2201-038-wsselodz/2021	EPI_ISL_8591518		Centralne Laboratorium Ginekologiczno Polozniczego Szpitala Klinicznego Uniwersytetu Medycznego im. Karola Marcinkowskiego w Poznaniu	Wojewodzka Stacja Sanitarno-Epidemiologiczna w Lodzi, Oddzial Laboratoryjny Mikrobiologii i Parazytologii	Elian Terpo et al
hCoV-19/Latvia/3621706/2021	EPI_ISL_9698856		CentrƒÅlƒÅ Laboratorija	Riga East University Hospital, National Microbiology Reference Laboratory	Stella Lapi≈Üa et al
hCoV-19/Syria/Northwest-0002/2021	EPI_ISL_7964029		EWARN's Lab	Turkey / Ankara lab	Yasir Elferruh et al
hCoV-19/Denmark/DCGC-289911/2021	EPI_ISL_8250705		Department of Bacteria, Parasites and Fungi, Statens Serum Institut, Copenhagen, Denmark	Statens Serum Institut Bioinformatics and Microbial Genomics	Danish Covid-19 Genome Consortium et al
hCoV-19/Latvia/2201000085/2022	EPI_ISL_9705456		Riga East University Hospital, National Microbiology Reference Laboratory	Riga East University Hospital, National Microbiology Reference Laboratory; Eurofins Genomics Europe Sequencing GmbH	ƒ¢irts ≈†ƒ∑enders et al
hCoV-19/Latvia/346657/2021	EPI_ISL_9680492		BIOR, Institute of Food Safety Animal health and Environment	Riga East University Hospital, National Microbiology Reference Laboratory; Eurofins Genomics Europe Sequencing GmbH	Irena Meistere et al
hCoV-19/Algeria/100307/2021	EPI_ISL_10969622		NIC, Viral Respiratory Unit	Virology Departement	Baya Hedjal et al
hCoV-19/Guadeloupe/CERBAHC-1293735/2021	EPI_ISL_10866052		SELARL BIODOM ANALYSES CLIENT DIRECT	CERBA HealthCare	B√©n√©dicte Roquebert et al
hCoV-19/Algeria/96318/2021	EPI_ISL_10969514		NIC, Viral Respiratory Unit	Virology Departement	Baya Hedjal et al
hCoV-19/Algeria/90943/2021	EPI_ISL_8035612		NIC, Viral Respiratory Unit	Virology Departement	Fayez Khardine et al
hCoV-19/USA/ID-IBL-776097/2021	EPI_ISL_8166960		Idaho Bureau of Laboratories	Idaho Bureau of Laboratories	R. Beukelman et al
hCoV-19/Maldives/MAV96717/2022	EPI_ISL_8886588		ADK Hospital	ADK Hospital	D. Fathmath Nazla Rafeeq et al
hCoV-19/Malta/MDxMDH926/2021	EPI_ISL_8377474		Molecular Diagnostics Pathology Department Mater Dei Hospital Malta	Molecular Diagnostics Pathology Department Mater Dei Hospital Malta	G Zahra et al
hCoV-19/Australia/NT-RDH-52/2021	EPI_ISL_10093180		Territory Pathology	Territory Pathology	Dimitrios Menouhos et al
hCoV-19/HongKong/HK-HKPU-12261/2021	EPI_ISL_6385037		Department of Health Technology and Informatics, The Hong Kong Polytechnic University	Department of Health Technology and Informatics, The Hong Kong Polytechnic University	Gilman Kit-Hang Siu et al
hCoV-19/Romania/IS-38488/2021	EPI_ISL_7890593		Department of Public Health Iasi	National Institute of Infectious Diseases-Prof. Dr. Matei Bals Molecular Diagnostics Laboratory	Corina Casangiu et al
hCoV-19/Turkey/HSGM-F13099/2021	EPI_ISL_8484926		Ministry of Health Turkey	Ministry of Health Turkey	Fatma Bayrakdar et al
hCoV-19/Hungary/mbl_31091/2021	EPI_ISL_9625978		Hungarian Defence Forces Medical Centre COVID Laboratory	Hungarian Defence Forces Medical Centre Epidemiological and Scientific Research Institute	Csaba Istv√°n Pereszl√©nyi et al
hCoV-19/Malta/MDxMDH1020/2021	EPI_ISL_8574284		Molecular Diagnostics Pathology Department Mater Dei Hospital Malta	Molecular Diagnostics Pathology Department Mater Dei Hospital Malta	G Zahra et al
hCoV-19/USA/TN-7-56358-4/2021	EPI_ISL_8684831		UTMG Pathology LLC	UTMG Pathology LLC	Parasakthy Kumaravelu et al
hCoV-19/Liechtenstein/FL-Risch-21C1415359/2021	EPI_ISL_8061206		Dr. Risch Ostschweiz AG	Dr Risch Laboratory	Nadia Wohlwend et al
hCoV-19/Djibouti/NAMRU3_E183/2021	EPI_ISL_6693753	OL640789.1	Naval Medical Research Unit No. 3	Naval Medical Research Center Biological Defense Research Directorate	Catherine E. Arnold et al
hCoV-19/Finland/THL-202205501/2022	EPI_ISL_9856654		L√§nsi-Pohjan keskussairaala	Expert Microbiology, National Institute for Health and Welfare	Soile Blomqvist et al
hCoV-19/Qatar/QA-QU-20-12-F2/2021	EPI_ISL_9028443		Ministry of Public Health / Hamad Medical Corporation	Biomedical Research Center (BRC), Qatar University / Qatar Genome Project (QGP)	BRC: Heba A. Al-Khatib et al
hCoV-19/Chad/TCH-010/2021	EPI_ISL_10729335		Minist√®re de Sant√© Publique et de la Solidarit√© Nationale	Pathogen Genomics Lab, National Institute for Biomedical Research (INRB)	Placide Mbala-Kingebeni et al
hCoV-19/Portugal/PT25235/2022	EPI_ISL_8780470		ARS Algarve - Laboratorio Laura Ayres	Instituto Nacional de Saude (INSA)	Borges et al
hCoV-19/Slovenia/17-086514-KR/2021	EPI_ISL_8855539		National Laboratory for Health, Environment and Food, OMM, Kranj	NLZOH (National Laboratory for Health, Environment and Food) / CISLD (Clinical Institute of Special Laboratory Diagnostics), University Children's Hospital, University Medical Center Ljubljana	Sandra Janezic et al
hCoV-19/Malta/MDxMDH1084/2022	EPI_ISL_9775984		Molecular Diagnostics Pathology Department Mater Dei Hospital Malta	Molecular Diagnostics Pathology Department Mater Dei Hospital Malta	G Zahra et al
hCoV-19/Switzerland/ZH-UZH-IMV-3ba58fd8/2021	EPI_ISL_8119805		Universit√§tsSpital Z√ºrich	Institute of Medical Virology, University of Zurich	Daniel Ehrsam et al
hCoV-19/Norway/33986/2021	EPI_ISL_8889140		Ostfold Hospital Trust - Kalnes, Centre for Laboratory Medicine, Section for gene technology and infection serology	Norwegian Institute of Public Health, Department of Virology	Kathrine Stene-Johansen et al
hCoV-19/Kyrgyzstan/ChVir26576_27/2021	EPI_ISL_9178069		Department of Disease Prevention and State Sanitary and Epidemiological Supervision of the Ministry of Health of the Kyrgyz Republic	Charit√© Universit√§tsmedizin Berlin, Institut f√ºr Virologie	Victor M Corman et al
hCoV-19/SolomonIslands/SOL38332/2022	EPI_ISL_11207428		National Referral Hospital Molecular Laboratory	Microbiological Diagnostic Unit - Public Health Laboratory (MDU-PHL)	Jilini et al
hCoV-19/SolomonIslands/SOL38355/2022	EPI_ISL_11629689		National Referral Hospital Molecular Laboratory	Microbiological Diagnostic Unit - Public Health Laboratory (MDU-PHL)	Jilini et al
hCoV-19/Angola/CERI-KRISP-K026860/2021	EPI_ISL_6422234		Instituto Nacional de Investiga√ß√£o em Sa√∫de	CERI, Centre for Epidemic Response and Innvoation, Stellenbosch University and KRISP, KZN Research Innovation and Sequencing Platform, UKZN.	Morais J et al
hCoV-19/HongKong/HKPU-11930/2021	EPI_ISL_3039607		Department of Health Technology and Informatics, The Hong Kong Polytechnic University	Department of Health Technology and Informatics, The Hong Kong Polytechnic University	Gilman Kit-Hang Siu et al
hCoV-19/Iran/Ahvaz-NIC-S8/2021	EPI_ISL_4803557		National Influenza Center, Virology Department	National Influenza Center	K Sadeghi et al
hCoV-19/Slovakia/UVZ_PL74_C2_33410/2021	EPI_ISL_6826239		Public Health Authority of the Slovak Republic	Laboratory of Genomics and Bioinformatics, Comenius University Science Park	Tatiana Sedl√°ƒçkov√° et al
hCoV-19/Denmark/DCGC-284723/2021	EPI_ISL_8135157		Department of Bacteria, Parasites and Fungi, Statens Serum Institut, Copenhagen, Denmark	Statens Serum Institut Bioinformatics and Microbial Genomics	Danish Covid-19 Genome Consortium et al
hCoV-19/Mongolia/UB-388774/2021	EPI_ISL_11891915		National Center for Communicable Diseases (NCCD) National Influenza Center	National Center for Communicable Diseases (NCCD) National Influenza Center	Naranzul Tsedenbal et al
hCoV-19/Mongolia/UB-404198/2021	EPI_ISL_9876152		National Center for Communicable Diseases (NCCD) National Influenza Center	National Center for Communicable Diseases (NCCD) National Influenza Center	Naranzul Tsedenbal et al
hCoV-19/Mongolia/10011950/2021	EPI_ISL_10899773	OM961295.1	Biotechnology Core Facility Branch, Centers for Disease Control and Prevention	Centers for Disease Control and Prevention Division of Viral Diseases, Pathogen Discovery	Anir Enkhbat et al
hCoV-19/CzechRepublic/UMTM367562/2021	EPI_ISL_8657505		CGB laborato≈ô, a.s.	Institute of Molecular and Translational Medicine / Laboratory of Experimental Medicine, Faculty of Medicine and Dentistry, Palacky University	Rastislav Slavkovsk√Ω et al
hCoV-19/Germany/SN-RKI-I-439446/2022	EPI_ISL_9057113		labopart - Medizinische Laboratorien Dresden	Robert Koch Institute	?
hCoV-19/Latvia/20675568/2021	EPI_ISL_9699714		E. Gulbja Laboratorija	Riga East University Hospital, National Microbiology Reference Laboratory	Mikus Gavars et al
hCoV-19/Aruba/AW-RIVM-77623/2021	EPI_ISL_8586670		Dutch COVID-19 response team	National Institute for Public Health and the Environment (RIVM)	Adam Meijer et al
hCoV-19/Kyrgyzstan/ChVir26576_30/2021	EPI_ISL_9178049		Department of Disease Prevention and State Sanitary and Epidemiological Supervision of the Ministry of Health of the Kyrgyz Republic	Charit√© Universit√§tsmedizin Berlin, Institut f√ºr Virologie	Victor M Corman et al
hCoV-19/SriLanka/aicbu2868/2021	EPI_ISL_7877264		Allergy, Immunology and Cell Biology Unit (AICBU)	Allergy, Immunology and Cell Biology Unit (AICBU)	Chandima Jeewandara et al
hCoV-19/Bangladesh/TND-icddrb-04-0444/2021	EPI_ISL_7592335		International Centre for Diarrhoeal Disease Research, Bangladesh (icddr,b)	International Centre for Diarrhoeal Disease Research, Bangladesh (icddr,b)	Afrad MH et al
hCoV-19/Bangladesh/TND-04-0473/2021	EPI_ISL_7404454		International Centre for Diarrhoeal Disease Research, Bangladesh (icddr,b)	International Centre for Diarrhoeal Disease Research, Bangladesh (icddr,b)	Hamza O et al
hCoV-19/Bangladesh/icddrb-TND-07-0557/2021	EPI_ISL_8540322		International Centre for Diarrhoeal Disease Research, Bangladesh (icddr,b)	International Centre for Diarrhoeal Disease Research, Bangladesh (icddr,b)	Afrad MH et al
hCoV-19/Mexico/SON_LANGEBIO_IMSS_4764/2021	EPI_ISL_8910893		Centro de Investigaci√≥n Biom√©dica de Occidente (CIBO)	Unidad de Genomica Avanzada	Consorcio Mexicano de Vigilancia Genomica (CoViGen-Mex). Authors (in alphabetical order): Julio Elias Alvarado-Yaah et al
hCoV-19/Cambodia/793112/2021	EPI_ISL_4748014		Virology Unit, Institut Pasteur du Cambodge	Virology Unit, Institut Pasteur du Cambodge	Leakhena Pum et al
hCoV-19/Cambodia/878224/2021	EPI_ISL_6812558		Virology Unit, Institut Pasteur du Cambodge	Virology Unit, Institut Pasteur du Cambodge	Leakhena Pum et al
hCoV-19/Cambodia/890541/2021	EPI_ISL_7711200		Virology Unit, Institut Pasteur du Cambodge	Virology Unit, Institut Pasteur du Cambodge	Leakhena Pum et al
hCoV-19/Thailand/COVPSU-01120/2021	EPI_ISL_8545279		Songkhla Hospital	Prince of Songkhla University	Thanit Sila et al
hCoV-19/Thailand/DMSc-05572/2021	EPI_ISL_8098224		Klang Hospital	Division of Genomic Medicine and Innovation support,Department of Medical Sciences, Ministry of Public Health, Thailand	Surakameth Mahasirimongkol et al
hCoV-19/SaudiArabia/KFSHRC_0104N/2021	EPI_ISL_7869570		Molecular Virology section, department of infection & immunity, KFSHRC	Molecular Virology section, department of infection & immunity, KFSHRC	Fatimah S. Alhamlan et al
hCoV-19/Andorra/AND-247_212871382801_COV-GC/2021	EPI_ISL_6125408		Laboratori d'an√†lisis cl√≠niques, Hospital Nostra Senyora de Meritxell	LBM de CHU de Toulouse, H√¥pitaux de Toulouse	Rendon M et al
hCoV-19/NewZealand/21CH0098/2021	EPI_ISL_3709213		Canterbury Health Laboratories	Institute of Environmental Science and Research (ESR)	Rachel Boyle et al
hCoV-19/Bonaire/BQ-RIVM-55857/2021	EPI_ISL_4076998		Dutch COVID-19 response team	National Institute for Public Health and the Environment (RIVM)	Adam Meijer et al
hCoV-19/Curacao/CW-RIVM-61665/2021	EPI_ISL_4846055		Dutch COVID-19 response team	National Institute for Public Health and the Environment (RIVM)	Adam Meijer et al
hCoV-19/Bonaire/BQ-RIVM-77962/2021	EPI_ISL_8586782		Dutch COVID-19 response team	National Institute for Public Health and the Environment (RIVM)	Adam Meijer et al
hCoV-19/Finland/THL-202133176/2021	EPI_ISL_9082285		Fimlab Laboratoriot Oy Tampere	Expert Microbiology, National Institute for Health and Welfare	Soile Blomqvist et al
hCoV-19/Brazil/AM-FIOCRUZ-ILMD2101184/2021	EPI_ISL_8056328		Laborat√≥rio Central de Sa√∫de P√∫blica do Amazonas - LACEN-AM	Laborat√≥rio de Ecologia de Doen√ßas Transmiss√≠veis na Amaz√¥nia, Instituto Le√¥nidas e Maria Deane - Fiocruz Amaz√¥nia	Arlesson Viana Da Silva et al
hCoV-19/Panama/SEQ971-GMI/2021	EPI_ISL_11859685		Gorgas Memorial Institute of Health Studies	Gorgas Memorial Institute of Health Studies	Claudia Gonzalez et al
hCoV-19/Bolivia/Pt-INLASA-17578/2021	EPI_ISL_11816363		Centro de Salud San Benito	Instituto Nacional de Laboratorios de Salud "Dr. N√©stor Morales Villaz√≥n" (INLASA)	Guzm√°n-Otazo et al
hCoV-19/Bolivia/SAN-UPCH-3204/2021	EPI_ISL_10760997		Laboratorio de Diagn√≥stico e Investigaci√≥n BIOSCIENCE SRL	Laboratorio de Gen√≥mica Microbiana, Universidad Peruana Cayetano Heredia	Esdenka P√©rez et al
hCoV-19/Bolivia/SAN-UPCH-3202/2021	EPI_ISL_10760995		Laboratorio de Diagn√≥stico e Investigaci√≥n BIOSCIENCE SRL	Laboratorio de Gen√≥mica Microbiana, Universidad Peruana Cayetano Heredia	Esdenka P√©rez et al
hCoV-19/USA/IA-SHL-1974710/2021	EPI_ISL_8252590		State Hygienic Laboratory at the University of Iowa	State Hygienic Laboratory at the University of Iowa	Valerie Reeb et al
hCoV-19/Venezuela/Mer64/2022	EPI_ISL_10239629		IVIC	Laboratorio de Virologia Molecular	Rossana C Jaspe et al
hCoV-19/USA/ME-HETL-J9168/2021	EPI_ISL_6533936		Maine Health and Environmental Testing Laboratory	Tewhey Lab, The Jackson Laboratory	Matluk et al
hCoV-19/Mexico/COA_LANGEBIO_IMSS_5184/2022	EPI_ISL_10105237		Centro de Investigacion Biomedica del Noreste (CIBIN)	Unidad de Genomica Avanzada	Consorcio Mexicano de Vigilancia Genomica (CoViGen-Mex). Authors (in alphabetical order): Julio Elias Alvarado-Yaah et al
hCoV-19/USA/RI-CDC-QDX32186262/2021	EPI_ISL_8556987	OM201923.1	Quest Diagnostics Incorporated	Centers for Disease Control and Prevention Division of Viral Diseases, Pathogen Discovery	Dakota Howard et al
hCoV-19/ElSalvador/111297-GMI/2021	EPI_ISL_11680210		Laboratorio de Vigilancia en Salud P√∫blica el Salvador	Genomics and Proteomics Departament, Gorgas Memorial Institute For Health Studies	Ruth C Vasquez C et al
hCoV-19/USA/AK-PHL16636/2021	EPI_ISL_8923590	OM341461.1	Alaska State Virology Laboratory	Alaska State Virology Laboratory	Jeremy Roe et al
hCoV-19/Argentina/INEI114671/2021	EPI_ISL_9189467		Servicio Virosis Respiratorias-Departamento Virolog√≠a-INEI	Instituto Nacional Enfermedades Infecciosas C.G.Malbran	Baumeister E. et al
hCoV-19/Uruguay/DLSP_p2496/2021	EPI_ISL_11883616		Departamento Laboratorios de Salud P√∫blica (DLSP) Ministerio de Salud P√∫blica	Departamento Laboratorios de Salud P√∫blica (DLSP) Ministerio de Salud P√∫blica	Cortinas et al
hCoV-19/Argentina/INEI116505/2021	EPI_ISL_9192246		Servicio Virosis Respiratorias-Departamento Virolog√≠a-INEI	Instituto Nacional Enfermedades Infecciosas C.G.Malbran	Baumeister E. et al
hCoV-19/USA/KS-KHEL-7754/2021	EPI_ISL_7492312		Kansas Health and Environmental Lab	Kansas Health and Environmental Lab	Mike Grose et al
hCoV-19/Guam/CDC-2-5203718/2021	EPI_ISL_7265689		Guam Public Health Laboratory	Centers for Disease Control and Prevention Division of Viral Diseases, Pathogen Discovery	Mili Sheth et al
hCoV-19/Guam/H216788/2021	EPI_ISL_8383084		Guam Public Health Laboratory	State Laboratories Division, Hawaii State Department of Health	Pamela O'Brien et al
hCoV-19/NorthernMarianaIslands/MP-CDC-2-5693687/2021	EPI_ISL_11101111	ON001075.1	Commonwealth Healthcare Center	Centers for Disease Control and Prevention Division of Viral Diseases, Pathogen Discovery	Mili Sheth et al
hCoV-19/USA/UT-UPHL-210716680951/2021	EPI_ISL_3268580		Utah Public Health Laboratory	Utah Public Health Laboratory	Olinto Linares-Perdomo et al
hCoV-19/USA/DE-DHSS-B1128858/2021	EPI_ISL_5624632		DPHL	Delaware Public Health Lab	Rebecca Savage et al
hCoV-19/Aruba/AW-RIVM-71238/2021	EPI_ISL_7469605		Dutch COVID-19 response team	National Institute for Public Health and the Environment (RIVM)	Adam Meijer et al
hCoV-19/Aruba/AW-RIVM-77634/2021	EPI_ISL_8586681		Dutch COVID-19 response team	National Institute for Public Health and the Environment (RIVM)	Adam Meijer et al
hCoV-19/Aruba/AW-RIVM-77671/2021	EPI_ISL_8586718		Dutch COVID-19 response team	National Institute for Public Health and the Environment (RIVM)	Adam Meijer et al
hCoV-19/USA/VI-Yale-7032/2021	EPI_ISL_3347350		VIDOH (Virgin Islands Department of Health)	Grubaugh Lab - Yale School of Public Health	Joseph Fauver et al
hCoV-19/ElSalvador/INC-LNSP-177/2021	EPI_ISL_9915393		Laboratorio Nacional de Salud Publica	Inciensa, Instituto Costarricense de Investigaci√≥n y Ense√±anza en Nutrici√≥n y Salud	Ruth Vasquez et al
hCoV-19/CostaRica/INC-2335-723654/2021	EPI_ISL_8260236		HOSPITAL DR. WILLIAM ALLEN	Inciensa, Instituto Costarricense de Investigaci√≥n y Ense√±anza en Nutrici√≥n y Salud	Francisco Duarte et al
hCoV-19/USA/MO-USAFSAM-S13760/2022	EPI_ISL_11132330		US Air Force School of Aerospace Medicine	US Air Force School of Aerospace Medicine	Anthony Fries et al
hCoV-19/Canada/NB-CHUDGLD-1212-MM00584R/2021	EPI_ISL_8405897		New Brunswick - Vitalite Health Network	New Brunswick - Vitalite Health Network	Chacko S. et al
hCoV-19/Canada/NL-PHML-254095/2021	EPI_ISL_7214651		NL-Dr. Leonard A. Miller Centre for Health Services	Newfoundland and Labrador - Eastern Health	Anna Majer et al
hCoV-19/Canada/NL-PHML-271530/2021	EPI_ISL_7705226		NL-Dr. Leonard A. Miller Centre for Health Services	Newfoundland and Labrador - Eastern Health	Anna Majer et al
hCoV-19/Bolivia/SAN-CABANA-PE-UPCH-2273/2021	EPI_ISL_8800561		Laboratorio de Diagn√≥stico e Investigaci√≥n BIOSCIENCE SRL	Laboratorio de Gen√≥mica Microbiana, Universidad Peruana Cayetano Heredia	Esdenka P√©rez et al
hCoV-19/USA/DC-CDC-LC0309395/2021	EPI_ISL_5188697	OK522935.1	Laboratory Corporation of America	Centers for Disease Control and Prevention Division of Viral Diseases, Pathogen Discovery	Dakota Howard et al
hCoV-19/Ecuador/NIC-INSPI-211222148/2021	EPI_ISL_8406404		INSPI-CRN DE INFLUENZA Y OTROS VIRUS RESPIRATORIOS	INSPI-CRN DE INFLUENZA Y OTROS VIRUS RESPIRATORIOS	Alfredo Bruno et al
hCoV-19/Ecuador/NIC-INSPI-365124/2021	EPI_ISL_8011728		INSPI-CRN DE INFLUENZA Y OTROS VIRUS RESPIRATORIOS	INSPI-CRN DE INFLUENZA Y OTROS VIRUS RESPIRATORIOS	Alfredo Bruno et al
hCoV-19/Ecuador/NIC-INSPI-364950/2021	EPI_ISL_8011731		INSPI-CRN DE INFLUENZA Y OTROS VIRUS RESPIRATORIOS	INSPI-CRN DE INFLUENZA Y OTROS VIRUS RESPIRATORIOS	Alfredo Bruno et al
hCoV-19/Chile/BI-5209/2022	EPI_ISL_9709675		Genetica Molecular and Subdepartamento de Virologia ISP Chile	Instituto de Salud Publica de Chile	Karen Orostica et al
hCoV-19/TrinidadandTobago/127333/2022	EPI_ISL_9408934		Trinidad Public Health Laboratory	Carrington Lab, Department of Preclinical Sciences, Faculty of Medical Sciences, The University of the West Indies, St Augustine Campus	Nikita S. D. Sahadeo et al
hCoV-19/TrinidadandTobago/127677/2022	EPI_ISL_9408927		Trinidad Public Health Laboratory	Carrington Lab, Department of Preclinical Sciences, Faculty of Medical Sciences, The University of the West Indies, St Augustine Campus	Nikita S. D. Sahadeo et al
hCoV-19/TrinidadandTobago/112752/2021	EPI_ISL_8262714		The Caribbean Public Health Agency	Carrington Lab, Department of Preclinical Sciences, Faculty of Medical Sciences, The University of the West Indies, St Augustine Campus	Nikita S. D. Sahadeo et al
hCoV-19/TrinidadandTobago/114497/2021	EPI_ISL_8939846		Trinidad Public Health Laboratory	Carrington Lab, Department of Preclinical Sciences, Faculty of Medical Sciences, The University of the West Indies, St Augustine Campus	Nikita S. D. Sahadeo et al
hCoV-19/TrinidadandTobago/108642/2021	EPI_ISL_8262745		Trinidad Public Health Laboratory	Carrington Lab, Department of Preclinical Sciences, Faculty of Medical Sciences, The University of the West Indies, St Augustine Campus	Nikita S. D. Sahadeo et al
hCoV-19/TrinidadandTobago/114012/2021	EPI_ISL_8262742		Trinidad Public Health Laboratory	Carrington Lab, Department of Preclinical Sciences, Faculty of Medical Sciences, The University of the West Indies, St Augustine Campus	Nikita S. D. Sahadeo et al
hCoV-19/TrinidadandTobago/113706/2021	EPI_ISL_8262753		Trinidad Public Health Laboratory	Carrington Lab, Department of Preclinical Sciences, Faculty of Medical Sciences, The University of the West Indies, St Augustine Campus	Nikita S. D. Sahadeo et al
hCoV-19/TrinidadandTobago/124133/2022	EPI_ISL_9408864		Trinidad Public Health Laboratory	Carrington Lab, Department of Preclinical Sciences, Faculty of Medical Sciences, The University of the West Indies, St Augustine Campus	Nikita S. D. Sahadeo et al
hCoV-19/Iceland/7846/2021	EPI_ISL_3926813		The National University Hospital of Iceland	deCODE genetics	Daniel F Gudbjartsson et al
hCoV-19/Ireland/D-NVRL-S21IRL00264466/2021	EPI_ISL_5106868		National Virus Reference Laboratory	National Virus Reference Laboratory	Zoe Yandle et al
hCoV-19/Israel/ICH-760597170/2021	EPI_ISL_7266177		Clinical Microbiology Laboratory, Tel Aviv Sourasky Medical Center	Clinical Microbiology Laboratory, Tel Aviv Sourasky Medical Center	Katya Levytskyi et al
hCoV-19/Monaco/IPP28142/2021	EPI_ISL_4740992		Labo Analyses Med	National Reference Center for Viruses of Respiratory Infections, Institut Pasteur, Paris	Marion Barbet et al
hCoV-19/Venezuela/Yar4678/2021	EPI_ISL_10239579		IVIC	Laboratorio de Virologia Molecular	Rossana C Jaspe et al
hCoV-19/Peru/PIU-INS-9228/2021	EPI_ISL_6574261		Laboratorio de Referencia Nacional de Virus Respiratorios. Centro Nacional de Salud Publica. Instituto Nacional de Salud Peru.	Laboratorio de Referencia Nacional de Virus Respiratorios. Centro Nacional de Salud Publica. Instituto Nacional de Salud Peru.	Carlos Padilla Rojas et al
hCoV-19/Australia/SA0937/2021	EPI_ISL_3710513		SA Pathology	SA Pathology	Caitlin Selway et al
hCoV-19/Lebanon/LAU-CVD-401/2021	EPI_ISL_11327190		Laboratory of Molecular Biology and Cancer Immunology, Faculty of Sciences, Lebanese University	Microbial Pathogenomics Lab - LAU	Sima tokajian et al
hCoV-19/Morocco/IPM20402117/2022	EPI_ISL_10070723		Medical Virology and BSL3 Laboratory	Centre de S√©quen√ßage G√©nomique	EL Hamouchi Adil et al
hCoV-19/Maldives/MAV88502/2021	EPI_ISL_6692376		Indira Gandhi Memorial Hospital	Indira Gandhi Memorial Hospital	D. Fathmath Nazla Rafeeq et al
hCoV-19/SouthAfrica/NHLS-UCT-LA-Z727/2021	EPI_ISL_6436406	OM773392.1	Lancet	NHLS/UCT	Arash Iranzadeh et al
hCoV-19/Ethiopia/ILRI_COVM02882/2021	EPI_ISL_11294993		Addis Ababa University	International Livestock Research Institute	Abay Sisay et al
hCoV-19/Seychelles/SS3586/2021	EPI_ISL_5943439	OL352000.1	Seychelles Public Health Laboratory	KEMRI-Wellcome Trust Research Programme,Kilifi	Githinji G. et al
hCoV-19/Morocco/49/2021	EPI_ISL_8308343		NIH	National Institute of Hygiene	Hassan Ihazmade et al
hCoV-19/Morocco/20352164/2021	EPI_ISL_4430747		Medical Virology and BSL3 Laboratory	Laboratoire de Surveillance G√©nomique	EL Hamouchi Adil et al
hCoV-19/Israel/CVL-17176/2021	EPI_ISL_5620873		Israel Central Virology laboratory	Israel Central Virology laboratory	Neta Zuckerman et al
hCoV-19/Belarus/HM-CRIE-7735755978/2022	EPI_ISL_11348120		The Republican Research and Practical Center for Epidemiology and Microbiology (RRPCEM)	Group of Genomics and Postgenomic Technologies of Central Research Institute of Epidemiology	Gasich Elena et al
hCoV-19/Belarus/HO-CRIE-7735754415/2021	EPI_ISL_11348088		The Republican Research and Practical Center for Epidemiology and Microbiology (RRPCEM)	Group of Genomics and Postgenomic Technologies of Central Research Institute of Epidemiology	Gasich Elena et al
hCoV-19/Israel/SMC-7027397/2021	EPI_ISL_8112600		Shamir Medical Center (Asaf Harofe)	Shamir Medical Center (Asaf Harofe)	Nir Rainy et al
hCoV-19/Tunisia/S-0802/2021	EPI_ISL_10141530		Institut Pasteur de Tunis	Institut Pasteur de Dakar	Chouikha Anissa et al
hCoV-19/Kosovo/CO-00634-XXK000_898_22_Pe/2021	EPI_ISL_9237993		Department of Microbiology, National Institute of Public Health of Kosovo	Department of Microbiology, National Institute of Public Health of Kosovo	Xhevat Jakupi et al
hCoV-19/BosniaandHerzegovina/VFS-UNSA-LMGFI1153/2022	EPI_ISL_9074976		University Clinical Hospital of Mostar, Department of Microbiology and Molecular Diagnostics	University of Sarajevo, Veterinary Faculty, Laboratory for Molecular Diagnostic and Research	Goletic S et al
hCoV-19/Canada/un-UB-KSL-04301/2021	EPI_ISL_7985370		KSL Diagnostics	University at Buffalo Genomics and Bioinformatics Core	Jonathan Bard et al
hCoV-19/Slovakia/run220203_RUVZ_BB-22-0200/2022	EPI_ISL_9609618		Regional Authority of Public Health Banska Bystrica	Regional Authority of Public Health Banska Bystrica	Lucia Maƒèarov√° et al
hCoV-19/Lesotho/UHB-MI-SEB-00882/2021	EPI_ISL_7315770		SolidarMed	Clinical Bacteriology, University Hospital Basel	Bulemba Katende et al
hCoV-19/Seychelles/SS5470/2021	EPI_ISL_11060166		Seychelles Public Health Laboratory	KEMRI-Wellcome Trust Research Programme,Kilifi	Githinji G. et al
hCoV-19/Seychelles/F130537/2022	EPI_ISL_11112879		Seychelles Public Health Lab	Seychelles Public Health Lab	Didon et al
hCoV-19/USA/AK-CDC-ASC210441844/2021	EPI_ISL_6538966	OL563475.1	Aegis Sciences Corporation	Centers for Disease Control and Prevention Division of Viral Diseases, Pathogen Discovery	Dakota Howard et al
hCoV-19/Iraq/CPHL-061021-29/2021	EPI_ISL_9069640		Central Public Health Laboratory	Central Public Health Laboratory	Dr. Hani Mousa Al-Akabi et al
hCoV-19/Armenia/IMB11-12/2021	EPI_ISL_9018786		National Center of Disease Control and Prevention of the Republic of Armenia, Davidyants Laboratories, Yerevan, Armenia	Institute of Molecular Biology NAS RA, Republic of Armenia, Department of Bioengineering, BioinformaticsInstitute and Molecular Biology IBMPh RAU, Republic of Armenia	Arsen Arakelyan et al
hCoV-19/Ukraine/Kyiv-192628/2021	EPI_ISL_9663010		State Institution "Kyiv City Center for Control and Prevention of Diseases of Ministry of Health of Ukraine"	L.V. Gromashevsky Institute of Epidemiology and Infectious Diseases of the NAMS of Ukraine	Anna Yakovleva et al
hCoV-19/BosniaandHerzegovina/VFS-UNSA-LMGFI1119/2021	EPI_ISL_9015729		University Clinical Hospital of Mostar, Department of Microbiology and Molecular Diagnostics	University of Sarajevo, Veterinary Faculty, Laboratory for Molecular Diagnostic and Research	Goletic S et al
hCoV-19/Moldova/un-ChVir25850/2021	EPI_ISL_3064711		National Agency for Public Health, Republic of Moldov	Charit√© Universit√§tsmedizin Berlin, Institut f√ºr Virologie	Victor M Corman et al
hCoV-19/SouthKorea/KDCA22867/2021	EPI_ISL_8007067		Division of Emerging Infectious Diseases, Bureau of Infectious Diseases Diagnosis Control, Korea Disease Control and Prevention Agency	Division of Emerging Infectious Diseases, Bureau of Infectious Diseases Diagnosis Control, Korea Disease Control and Prevention Agency	Jeong-Ah Kim et al
hCoV-19/Serbia/68-EP3_Israel_2007/2021	EPI_ISL_8748538		The City Institute for Public Health Belgrade	Institute of microbiology and Immunology, Faculty of Medicine, University of Belgrade	Knezevic et al
hCoV-19/Belarus/HR-CRIE-7735755658/2021	EPI_ISL_11348111		The Republican Research and Practical Center for Epidemiology and Microbiology (RRPCEM)	Group of Genomics and Postgenomic Technologies of Central Research Institute of Epidemiology	Gasich Elena et al
hCoV-19/Belarus/HM-CRIE-7735756070/2022	EPI_ISL_11348122		The Republican Research and Practical Center for Epidemiology and Microbiology (RRPCEM)	Group of Genomics and Postgenomic Technologies of Central Research Institute of Epidemiology	Gasich Elena et al
hCoV-19/Russia/SPE-RII-4995S/2021	EPI_ISL_8007620		WHO National Influenza Centre Russian Federation	WHO National Influenza Centre Russian Federation	Andrey Komissarov et al
hCoV-19/Montenegro/CO-00596_MNE000_5794982102/2021	EPI_ISL_8479523		Laboratory for Molecular Diagnostics,IPHMN	Eurofins Genomics Europe Sequencing GmbH	Danijela Vujo≈°eviƒá et al
hCoV-19/Seychelles/SS5413/2021	EPI_ISL_11060111		Seychelles Public Health Laboratory	KEMRI-Wellcome Trust Research Programme,Kilifi	Githinji G. et al
hCoV-19/USA/CT-CDC-QDX30085087/2021	EPI_ISL_5721277	OK667702.1	Quest Diagnostics Incorporated	Centers for Disease Control and Prevention Division of Viral Diseases, Pathogen Discovery	Dakota Howard et al
hCoV-19/Slovenia/08-016195-MB/2022	EPI_ISL_10821018		National Laboratory for Health, Environment and Food, OMM, Maribor	NLZOH (National Laboratory for Health, Environment and Food) / CISLD (Clinical Institute of Special Laboratory Diagnostics), University Children's Hospital, University Medical Center Ljubljana	Sandra Janezic et al
hCoV-19/Lithuania/LTU000_INMEDICA_1007702/2021	EPI_ISL_8793486		UAB InMedica	National Public Health Surveillance Laboratory	Lukas Zemaitis et al
hCoV-19/Crimea/Sevastopol-RII-MH48823S/2021	EPI_ISL_8783313		Sevastopol Municipal Infectious Diseases Hospital	WHO National Influenza Centre Russian Federation	Andrey Komissarov et al
hCoV-19/Heilongjiang/IVDC-QQHE-535/2021	EPI_ISL_10925443		Heilongjiang Center for Disease Control and Prevention	National Institute for Viral Disease Control and Prevention, China CDC	Xin Shi et al
hCoV-19/Moldova/Nr-110853/2021	EPI_ISL_8179862		Virology Laboratory, NAPH, Moldova	Virology Laboratory, NAPH, Moldova	Halacu Ala et al
hCoV-19/Netherlands/ZH-RIVM-82145/2021	EPI_ISL_9085163		Dutch COVID-19 response team	National Institute for Public Health and the Environment (RIVM)	Adam Meijer et al
hCoV-19/Ukraine/Kyiv-192812/2021	EPI_ISL_9663021		State Institution "Kyiv City Center for Control and Prevention of Diseases of Ministry of Health of Ukraine"	L.V. Gromashevsky Institute of Epidemiology and Infectious Diseases of the NAMS of Ukraine	Anna Yakovleva et al
hCoV-19/Sweden/10251466/2021	EPI_ISL_10619483		Swedish national genomic surveillance program of SARS-CoV-2	The Public Health Agency of Sweden	Maximilian Riess et al
hCoV-19/Shandong/Yantai_06/2021	EPI_ISL_8525422		Yantai Center for Disease Control and Prevention	Yantai Center for Disease Control and Prevention	Yulou Sun et al
hCoV-19/Liaoning/IVDC-DL-181/2021	EPI_ISL_8896673		Dalian Municipal Center for Disease Control and Prevention	National Institute for Viral Disease Control and Prevention, China CDC	Xingying Lang et al
hCoV-19/Belgium/ULG-17708/2021	EPI_ISL_3339142		SYNLAB	GIGA Medical Genomics	Keith Durkin et al
hCoV-19/Mongolia/UB-395928/2021	EPI_ISL_11891901		National Center for Communicable Diseases (NCCD) National Influenza Center	National Center for Communicable Diseases (NCCD) National Influenza Center	Naranzul Tsedenbal et al
hCoV-19/Kyrgyzstan/ChVir26576_19/2021	EPI_ISL_9178047		Department of Disease Prevention and State Sanitary and Epidemiological Supervision of the Ministry of Health of the Kyrgyz Republic	Charit√© Universit√§tsmedizin Berlin, Institut f√ºr Virologie	Victor M Corman et al
hCoV-19/Russia/SAR-RII-MH52273S/2022	EPI_ISL_9338707		Saratov Municipal Clinical Hospital No 1	WHO National Influenza Centre Russian Federation	Andrey Komissarov et al
hCoV-19/Belarus/HM-CRIE-7724096974/2021	EPI_ISL_10314921		The Republican Research and Practical Center for Epidemiology and Microbiology (RRPCEM)	Group of Genomics and Postgenomic Technologies of Central Research Institute of Epidemiology	Gasich Elena et al
hCoV-19/Moldova/un-ChVir25838/2021	EPI_ISL_3064701		National Agency for Public Health, Republic of Moldov	Charit√© Universit√§tsmedizin Berlin, Institut f√ºr Virologie	Victor M Corman et al
hCoV-19/France/GES-HMN-21092020668/2021	EPI_ISL_5625836		Laboratoire ESPACEBIO	Department of Virology, Henri Mondor University Hospital, Assistance Publique H√¥pitaux de Paris, Universit√© Paris-Est Cr√©teil, INSERM U955	Christophe Rodriguez et al
hCoV-19/Poland/PZH-UMB-5460/2021	EPI_ISL_7886004		LABORATORIUM BADA≈É KLINICZNYCH WSSE w OPOLU	1. Academic Center for Pathomorphological and Genetic-Molecular Diagnostics ltd, Bialystok, Poland 2. National Institute of Public Health - National Institute of Hygiene, Warsaw, Poland	Rados≈Çaw Charkiewicz et al
hCoV-19/Austria/CeMM18307/2021	EPI_ISL_5888048		Austrian Agency for Health and Food Safety (AGES)	Bergthaler laboratory, CeMM Research Center for Molecular Medicine of the Austrian Academy of Sciences	Lukas Endler et al
hCoV-19/Serbia/K121805-12/2021	EPI_ISL_10411483		Huo-yan national laboratory for molecular detection of infectious agents Nis	Institute of Molecular Genetics and Genetic Engineering University of Belgrade	Djordjevic V. et al
hCoV-19/Montenegro/CO-00421_MNE000_2898162102/2021	EPI_ISL_5034848		Laboratory for Molecular Diagnostics, IPHMN	Eurofins Genomics Europe Sequencing GmbH	Danijela Vujo≈°eviƒá et al
hCoV-19/Venezuela/Ama9187/2021	EPI_ISL_9396354		IVIC	Laboratorio de Virologia Molecular	Rossana C Jaspe et al
hCoV-19/CzechRepublic/UMTM355766/2021	EPI_ISL_9249773		Uherskohradi≈°≈•sk√° nemocnice, a.s.	Institute of Molecular and Translational Medicine / Laboratory of Experimental Medicine, Faculty of Medicine and Dentistry, Palacky University	Rastislav Slavkovsk√Ω et al
hCoV-19/Argentina/INEI115749/2021	EPI_ISL_9189236		Servicio Virosis Respiratorias-Departamento Virolog√≠a-INEI	Instituto Nacional Enfermedades Infecciosas C.G.Malbran	Baumeister E. et al
hCoV-19/Venezuela/Yar4067/2021	EPI_ISL_10239581		IVIC	Laboratorio de Virologia Molecular	Rossana C Jaspe et al
hCoV-19/Venezuela/Yar5036/2021	EPI_ISL_10239577		IVIC	Laboratorio de Virologia Molecular	Rossana C Jaspe et al
hCoV-19/Colombia/DC-UNIANDES-G033144/2021	EPI_ISL_8423641		Gencore - Universidad de los Andes	Gencore - Universidad de los Andes	Luisa Sacristan et al
hCoV-19/Peru/PIU-INS-14648/2021	EPI_ISL_11289554		Laboratorio de Referencia Regional de Piura. Direcci√≥n Regional de Salud de Piura.	Laboratorio de Referencia Nacional de Virus Respiratorios. Centro Nacional de Salud Publica. Instituto Nacional de Salud Peru.	Carlos Padilla Rojas et al
hCoV-19/USA/SD-SDPHL-0621/2021	EPI_ISL_5687089	OK663091.1	South Dakota Public Health Laboratory	South Dakota Public Health Laboratory	Chris Carlson et al
hCoV-19/Panama/SEQ1002-GMI/2022	EPI_ISL_11859537		Gorgas Memorial Institute of Health Studies	Gorgas Memorial Institute of Health Studies	Claudia Gonzalez et al
hCoV-19/Comoros/SS5369/2021	EPI_ISL_11270539		Institut National de Recherche pour l'Agriculture, la Peche et l'Environnement (INRAPE),Comoros	KEMRI-Wellcome Trust Research Programme,Kilifi	Githinji G. et al
hCoV-19/SouthAfrica/UFS-VIRO-NGS-MSQ220921BC62/2021	EPI_ISL_4955018		NHLS Universitas Academic	UFS Virology	PA Bester et al
hCoV-19/Eswatini/N21886/2021	EPI_ISL_9439114		Nhlangano Health Centre	National Institute for Communicable Diseases of the National Health Laboratory Service	Maphalala G et al
hCoV-19/USA/WV-CDC-ASC210635045/2021	EPI_ISL_8311648	OM099194.1	Aegis Sciences Corporation	Centers for Disease Control and Prevention Division of Viral Diseases, Pathogen Discovery	Dakota Howard et al
hCoV-19/Mexico/NAY_IBT_IMSS_5003/2021	EPI_ISL_8826044		Centro de Investigaci√≥n Biom√©dica de Occidente (CIBO)	Instituto de Biotecnolog√≠a de la UNAM	Consorcio Mexicano de Vigilancia Gen√≥mica (CoViGen-Mex). Authors (in alphabetical order): Julio Elias Alvarado-Yaah et al
hCoV-19/USA/NJ-CDC-ASC210608263/2021	EPI_ISL_8030741	OL996668.1	Aegis Sciences Corporation	Centers for Disease Control and Prevention Division of Viral Diseases, Pathogen Discovery	Dakota Howard et al
hCoV-19/TrinidadandTobago/121342/2022	EPI_ISL_9267616		Trinidad Public Health Laboratory	Carrington Lab, Department of Preclinical Sciences, Faculty of Medical Sciences, The University of the West Indies, St Augustine Campus	Nikita S. D. Sahadeo et al
hCoV-19/Australia/NSW-R0448/2021	EPI_ISL_2811806		New South Wales Health Pathology Royal Prince Alfred Hospital	Microbiology RPAH	Foster et al
hCoV-19/Australia/NSW-ICPMR-1759/2021	EPI_ISL_3398746		Histopath	NSW Health Pathology - Institute of Clinical Pathology and Medical Research; Westmead Hospital; University of Sydney	Arnott A. et al
hCoV-19/Australia/NSW-ICPMR-3305/2021	EPI_ISL_3426017		Histopath	NSW Health Pathology - Institute of Clinical Pathology and Medical Research; Westmead Hospital; University of Sydney	Arnott A. et al
hCoV-19/Australia/NSW-ICPMR-2679/2021	EPI_ISL_3502403		Sydney South West Pathology Service (SSWPS) - Liverpool Hospital - NSW Health Pathology	NSW Health Pathology - Institute of Clinical Pathology and Medical Research; Westmead Hospital; University of Sydney	Arnott A. et al
hCoV-19/Australia/NSW-ICPMR-17156/2021	EPI_ISL_7748692		St Vincent's Pathology (SydPath)	NSW Health Pathology - Institute of Clinical Pathology and Medical Research; Westmead Hospital; University of Sydney	Arnott A. et al
hCoV-19/Australia/NT-RDH-77/2021	EPI_ISL_10104909		Territory Pathology	Territory Pathology	Dimitrios Menouhos et al
hCoV-19/Australia/VIC27694/2021	EPI_ISL_7825250		Microbiological Diagnostic Unit - Public Health Laboratory (MDU-PHL)	Microbiological Diagnostic Unit - Public Health Laboratory (MDU-PHL)	Seemann et al
hCoV-19/Australia/VIC28346/2021	EPI_ISL_7766239		Microbiological Diagnostic Unit - Public Health Laboratory (MDU-PHL)	Microbiological Diagnostic Unit - Public Health Laboratory (MDU-PHL)	Seemann et al
hCoV-19/Australia/VIC26915/2021	EPI_ISL_7825685		Microbiological Diagnostic Unit - Public Health Laboratory (MDU-PHL)	Microbiological Diagnostic Unit - Public Health Laboratory (MDU-PHL)	Seemann et al
hCoV-19/Australia/VIC25389/2021	EPI_ISL_5724384		Microbiological Diagnostic Unit - Public Health Laboratory (MDU-PHL)	Microbiological Diagnostic Unit - Public Health Laboratory (MDU-PHL)	Seemann et al
hCoV-19/Australia/SA1088/2021	EPI_ISL_7710057		SA Pathology	SA Pathology	Caitlin Selway et al
hCoV-19/Australia/NSW-SAVID-7114/2021	EPI_ISL_8597930		Area of Virology, Serology and Virology Division (SAViD), New South Wales Health Pathology Randwick	Virology Research Laboratory; Area of Virology, Serology and Virology Division (SAViD), New South Wales Health Pathology Randwick	Foster et al
hCoV-19/Australia/ACT0679/2021	EPI_ISL_4513409		Capital Pathology	Schwessinger Lab	Carolina Correa Ospina et al
hCoV-19/Australia/NSW-ICPMR-17866/2021	EPI_ISL_7987690		Douglass Hanly Moir Pathology	NSW Health Pathology - Institute of Clinical Pathology and Medical Research; Westmead Hospital; University of Sydney	Arnott A. et al
hCoV-19/Australia/ACT1691/2021	EPI_ISL_7569664		ACT Pathology	Schwessinger Lab	Austin Bird et al
hCoV-19/Australia/NSW-ICPMR-12016/2021	EPI_ISL_5936162		Histopath	NSW Health Pathology - Institute of Clinical Pathology and Medical Research; Westmead Hospital; University of Sydney	Arnott A. et al
hCoV-19/Australia/QLD2385/2021	EPI_ISL_4887376		PHV-FSS	PHV-FSS	Liam Mcintyre on behalf of Q-PHIRE Genomics et al
hCoV-19/Australia/NSW-ICPMR-1261/2021	EPI_ISL_3187170		Laverty Pathology	NSW Health Pathology - Institute of Clinical Pathology and Medical Research; Westmead Hospital; University of Sydney	Arnott A. et al
hCoV-19/Australia/SA_NSW0940/2021	EPI_ISL_3923190		SA Pathology	SA Pathology	Caitlin Selway et al
hCoV-19/NewZealand/21MV1982/2021	EPI_ISL_5348029		Middlemore Hospital	Institute of Environmental Science and Research (ESR)	Sarah Cockerton et al
hCoV-19/NewZealand/21MV1148/2021	EPI_ISL_3832947		Middlemore Hospital	Institute of Environmental Science and Research (ESR)	Rachel Boyle et al
hCoV-19/NewZealand/21CV0420/2021	EPI_ISL_3948709		Wellington SCL (WN)	Institute of Environmental Science and Research (ESR)	Rachel Boyle et al
hCoV-19/NewZealand/21MV2889/2021	EPI_ISL_6827889		Waikato Hospital	Institute of Environmental Science and Research (ESR)	Sarah Cockerton et al
hCoV-19/NewZealand/21CV3725/2021	EPI_ISL_7984726		Labcare Pathology Ltd	Institute of Environmental Science and Research (ESR)	Sarah Cockerton et al
hCoV-19/NewZealand/21CV3730/2021	EPI_ISL_7985055		Labcare Pathology Ltd	Institute of Environmental Science and Research (ESR)	Sarah Cockerton et al
hCoV-19/NewZealand/21CH0713/2021	EPI_ISL_6828016		Canterbury Health Laboratories	Institute of Environmental Science and Research (ESR)	Sarah Cockerton et al
hCoV-19/NewZealand/21CV3755/2021	EPI_ISL_7706464		MedLab South Ltd Nelson	Institute of Environmental Science and Research (ESR)	Sarah Cockerton et al
hCoV-19/NewZealand/21CV3839/2021	EPI_ISL_8188882		Wellington SCL (WN)	Institute of Environmental Science and Research (ESR)	Sarah Cockerton et al
hCoV-19/NewZealand/21MV3613/2021	EPI_ISL_7985069		Waikato Hospital	Institute of Environmental Science and Research (ESR)	Sarah Cockerton et al
hCoV-19/NewZealand/21MV2386/2021	EPI_ISL_5907585		North Shore Hospital	Institute of Environmental Science and Research (ESR)	Sarah Cockerton et al
hCoV-19/NewZealand/22CV0905/2022	EPI_ISL_9636514		PathLab Bay of Plenty	Institute of Environmental Science and Research (ESR)	Sarah Cockerton et al
hCoV-19/NewZealand/22CV0445/2022	EPI_ISL_8825351		Wellington SCL (WN)	Institute of Environmental Science and Research (ESR)	Sarah Cockerton et al
hCoV-19/NewZealand/22MV0497/2022	EPI_ISL_9209526		Whangarei Hospital	Institute of Environmental Science and Research (ESR)	Sarah Cockerton et al
hCoV-19/NewZealand/22CV1858/2022	EPI_ISL_10188204		PathLab Bay of Plenty	Institute of Environmental Science and Research (ESR)	Sarah Cockerton et al
hCoV-19/NewZealand/22CV1688/2022	EPI_ISL_10188485		Hawkes Bay Hospital	Institute of Environmental Science and Research (ESR)	Sarah Cockerton et al
hCoV-19/NewZealand/22CH0554/2021	EPI_ISL_9210673		Northland Pathology	Institute of Environmental Science and Research (ESR)	Sarah Cockerton et al
hCoV-19/NewZealand/22CV0528/2022	EPI_ISL_9210698		Wellington SCL (WN)	Institute of Environmental Science and Research (ESR)	Sarah Cockerton et al
hCoV-19/NewZealand/22MV0263/2021	EPI_ISL_8825321		Hill Laboratories Hamilton	Institute of Environmental Science and Research (ESR)	Sarah Cockerton et al
hCoV-19/NewZealand/22CV1418/2022	EPI_ISL_10188130		Waikato Hospital	Institute of Environmental Science and Research (ESR)	Sarah Cockerton et al
hCoV-19/NewZealand/22CH0235/2022	EPI_ISL_8826287		Southern Community Labs Chch	Institute of Environmental Science and Research (ESR)	Sarah Cockerton et al
hCoV-19/NewZealand/22CV0056/2021	EPI_ISL_8648725		Hawkes Bay Hospital	Institute of Environmental Science and Research (ESR)	Sarah Cockerton et al
hCoV-19/NewZealand/21KV0238/2021	EPI_ISL_7984625		LabPLUS	Institute of Environmental Science and Research (ESR)	Sarah Cockerton et al
hCoV-19/NewZealand/21MV3690/2021	EPI_ISL_8188907		LabPLUS	Institute of Environmental Science and Research (ESR)	Sarah Cockerton et al
hCoV-19/NewZealand/22CV0002/2021	EPI_ISL_8648731		MedLab Central Ltd	Institute of Environmental Science and Research (ESR)	Sarah Cockerton et al
hCoV-19/NewZealand/21MV3379/2021	EPI_ISL_7376337		PathLab Bay of Plenty	Institute of Environmental Science and Research (ESR)	Sarah Cockerton et al
hCoV-19/NewZealand/21MV3340/2021	EPI_ISL_7377560		PathLab Bay of Plenty	Institute of Environmental Science and Research (ESR)	Sarah Cockerton et al
hCoV-19/NewZealand/22CH0584/2021	EPI_ISL_9210651		PathLab Bay of Plenty	Institute of Environmental Science and Research (ESR)	Sarah Cockerton et al
hCoV-19/NewZealand/21CV3857/2021	EPI_ISL_8188934		MedLab Central Ltd	Institute of Environmental Science and Research (ESR)	Sarah Cockerton et al
hCoV-19/NewZealand/22KV0038/2022	EPI_ISL_9209650		PathLab Bay of Plenty	Institute of Environmental Science and Research (ESR)	Sarah Cockerton et al
hCoV-19/Zambia/ZMB-98164/2021	EPI_ISL_2803705		University of Zambia, School of Veterinary Medicine	UNZAVET and PATH	Mulenga Mwenda-Chimfwembe et al
hCoV-19/Zambia/ZMB-116129/2021	EPI_ISL_4513739		University of Zambia, School of Veterinary Medicine	UNZAVET and PATH	Mulenga Mwenda-Chimfwembe et al
hCoV-19/DRC/INRB-RDC-666/2021	EPI_ISL_9570930		Pathogen Genomics Lab, National Institute for Biomedical Research (INRB)	Pathogen Genomics Lab, National Institute for Biomedical Research (INRB)	Placide Mbala-Kingebeni et al
hCoV-19/Greece/V5699/2021	EPI_ISL_8467817		G.Gennimatas, general hospital of Thessaloniki	Institute of Applied Biosciences, Centre for Research and Technology Hellas	Anastasia Chatzidimitriou et al.
hCoV-19/Montenegro/CO-00596_MNE000_5837792102/2021	EPI_ISL_8713531		Laboratory for Molecular Diagnostics,IPHMN	Eurofins Genomics Europe Sequencing GmbH	Danijela Vujo≈°eviƒá et al
hCoV-19/Luxembourg/LNS7958556/2021	EPI_ISL_8313290		Hospital Center Emile Mayrisch	Laboratoire national de sante, Microbiology, Microbial Genomics Platform	Anke Wienecke-Baldacchino et al
hCoV-19/Slovakia/UKBA-7653/2021	EPI_ISL_8264164		Institute of Virology, Biomedical Research Center of the Slovak Academy of Sciences, Bratislava	Faculty of Mathematics, Physics and Informatics, Comenius University, Bratislava	Brona Brejova et al
hCoV-19/Indonesia/SR_NIHRD_PME21017259/2021	EPI_ISL_10877925		RSUD Pasangkayu Sulawesi Barat	National Institute of Health Research and Development	Vivi Setiawaty et al
hCoV-19/Indonesia/JK-NIHRD-MI_22_00417/2021	EPI_ISL_8801401		Smartco Laboratorium	National Institute of Health Research and Development	Putri Widia et al
hCoV-19/Vietnam/BMH-270122-sample23/2022	EPI_ISL_9651577		Medlatec Hospital	Bachmai Hospital	Phuong Truong et al
hCoV-19/Myanmar/DSMRC-061/2021	EPI_ISL_8920491		DSMRC	Defence Services Medical Research Centre (DSMRC)	Khine Zaw Oo et al
hCoV-19/Myanmar/DSMRC-060/2021	EPI_ISL_8920490		DSMRC	Defence Services Medical Research Centre (DSMRC)	Khine Zaw Oo et al
hCoV-19/Malta/MDxMDH498/2021	EPI_ISL_2854666		Molecular Diagnostics Pathology Department Mater Dei Hospital Malta	Molecular Diagnostics Pathology Department Mater Dei Hospital Malta	G Zahra et al
hCoV-19/CentralAfricanRepublic/JXCDC-85/2021	EPI_ISL_8917340		2021-12-12	Jiaxing Center for Disease Control and Prevention	Zhongwen Chen et al
hCoV-19/Bulgaria/21BG-EU_012709_Pl121/2021	EPI_ISL_8590826		National Center of Infectious and Parasitic Diseases	National Center of Infectious and Parasitic Diseases	Alexiev et al
hCoV-19/Mexico/OAX-INMEGEN-43-95/2021	EPI_ISL_7887194		Salud Digna	Instituto Nacional de Medicina Genomica	Cedro-Tanda A et al
hCoV-19/England/LSPA-2D84E43/2021	EPI_ISL_7656305	OV478358.1	Rosalind Franklin Laboratory	Wellcome Sanger Institute for the COVID-19 Genomics UK (COG-UK) Consortium	Donald Fraser et al
hCoV-19/England/PHEC-328A6B/2021	EPI_ISL_2747841		Respiratory Virus Unit, Microbiology Services Colindale, Public Health England	COVID-19 Genomics UK (COG-UK) Consortium	PHE Covid Sequencing Team et al
hCoV-19/Curacao/CW-RIVM-78538/2021	EPI_ISL_8460368		Dutch COVID-19 response team	National Institute for Public Health and the Environment (RIVM)	Adam Meijer et al
hCoV-19/CzechRepublic/FNHK-Ps-001960/2021	EPI_ISL_8208111		Oblastni nemocnice Trutnov a.s.	University Hospital Hradec Kralove	Marketa Gancarcikova et al
hCoV-19/BosniaandHerzegovina/VFS-UNSA-LMGFI1217/2022	EPI_ISL_9074996		University Clinical Hospital of Mostar, Department of Microbiology and Molecular Diagnostics	University of Sarajevo, Veterinary Faculty, Laboratory for Molecular Diagnostic and Research	Goletic S et al
hCoV-19/Curacao/CW-RIVM-76897/2021	EPI_ISL_8586803		Dutch COVID-19 response team	National Institute for Public Health and the Environment (RIVM)	Adam Meijer et al
hCoV-19/Germany/NW-RKI-I-443274/2021	EPI_ISL_9075729		Labor ZOTZ|KLIMAS; MVZ D√ºsseldorf-Centrum	Robert Koch Institute	?
hCoV-19/England/ALDP-2D8A250/2021	EPI_ISL_7635274	OV474213.1	Lighthouse Lab in Alderley Park	Wellcome Sanger Institute for the COVID-19 Genomics UK (COG-UK) Consortium	Jacquelyn Wynn et al
hCoV-19/Romania/B-39278/2021	EPI_ISL_8298978		Stefan S. Nicolau Institute of Virology	National Institute of Infectious Diseases-Prof. Dr. Matei Bals Molecular Diagnostics Laboratory	Corina Casangiu et al
hCoV-19/Moldova/E0045/2021	EPI_ISL_10637866		MedExpert	MedExpert	Vadim Nirca et al
hCoV-19/Lebanon/LAU-CVD-664/2021	EPI_ISL_11327246		Laboratory of Molecular Biology and Cancer Immunology, Faculty of Sciences, Lebanese University	Microbial Pathogenomics Lab - LAU	Sima tokajian et al
hCoV-19/Ukraine/68-69056/2022	EPI_ISL_9859628		SI ¬´Public Health Center of MHU¬ª	The Institute of Molecular Biology and Genetics of NASU	M.Tukalo et al.
hCoV-19/NewZealand/21CV1892/2021	EPI_ISL_6827537		Wellington SCL (WN)	Institute of Environmental Science and Research (ESR)	Sarah Cockerton et al
hCoV-19/CzechRepublic/FNP0519/2022	EPI_ISL_9325670		Department of Microbiology, University Hospital in Pilsen	Department of Microbiology, University Hospital in Pilsen	Katerina Chudejova et al
hCoV-19/Latvia/2112017039/2021	EPI_ISL_9701442		Riga East University Hospital, National Microbiology Reference Laboratory	Riga East University Hospital, National Microbiology Reference Laboratory; Eurofins Genomics Europe Sequencing GmbH	ƒ¢irts ≈†ƒ∑enders et al
hCoV-19/Spain/GA-CHUVI-34267063/2021	EPI_ISL_5427620		Microbiology Department. Complexo Hospitalario Universitario de Vigo	Microbiology Department. Complexo Hospitalario Universitario de Vigo	Alvarez M et al
hCoV-19/Slovenia/580224/2021	EPI_ISL_8568816		Institute of Microbiology and Immunology, Faculty of Medicine, University of Ljubljana	Institute of Microbiology and Immunology, Faculty of Medicine, University of Ljubljana	Alen Suljiƒç et al
hCoV-19/BosniaandHerzegovina/VFS-UNSA-LMGFI1091/2021	EPI_ISL_9015725		University Clinical Hospital of Mostar, Department of Microbiology and Molecular Diagnostics	University of Sarajevo, Veterinary Faculty, Laboratory for Molecular Diagnostic and Research	Goletic S et al
hCoV-19/Finland/THL-202134866/2021	EPI_ISL_9076882		NordLab Oulu	Expert Microbiology, National Institute for Health and Welfare	Soile Blomqvist et al
hCoV-19/Norway/35675/2021	EPI_ISL_9626053		Foerde Hospital, Department of Microbiology	Norwegian Institute of Public Health, Department of Virology	Kathrine Stene-Johansen et al
hCoV-19/Norway/Ahus-2573/2021	EPI_ISL_8297008		Dept. of Microbiology and Infection Control, Akershus University Hospital HF	Dept. of Microbiology and Infection Control, Akershus University Hospital HF	Hege Vangstein Aamot et al
hCoV-19/Wales/PHWC-PDRJGG/2021	EPI_ISL_3791483		Originating lab: Wales Specialist Virology Centre Sequencing lab: Pathogen Genomics Unit	Public Health Wales Microbiology Cardiff Wales Specialist Virology Centre	Catherine Moore et al
hCoV-19/Congo/RC-404/2021	EPI_ISL_10023522		Molecular Lab, National Laboratory of Public Health	Pathogen Genomics Lab, National Institute for Biomedical Research (INRB)	Placide Mbala-Kingebeni et al
hCoV-19/SaintMartin/IDF-IPP48416/2021	EPI_ISL_8143277		Labo Analyses Med	National Reference Center for Viruses of Respiratory Infections, Institut Pasteur, Paris	Marion Barbet et al
hCoV-19/CaboVerde/SL6970/2021	EPI_ISL_11270680		Virology Laboratory of Sal	Institut Pasteur de Dakar	Sanders Kevin et al
hCoV-19/Aruba/AW-RIVM-56657/2021	EPI_ISL_4401576		Dutch COVID-19 response team	National Institute for Public Health and the Environment (RIVM)	Adam Meijer et al
hCoV-19/Aruba/AW-RIVM-77668/2021	EPI_ISL_8586715		Dutch COVID-19 response team	National Institute for Public Health and the Environment (RIVM)	Adam Meijer et al
hCoV-19/Aruba/AW-RIVM-77674/2021	EPI_ISL_8586721		Dutch COVID-19 response team	National Institute for Public Health and the Environment (RIVM)	Adam Meijer et al
hCoV-19/Serbia/Belgrade-K660583_0402/2022	EPI_ISL_11749571		Laboratory for COVID19 diagnostics, Clinical Centre of Serbia	Institute of microbiology and Immunology, Faculty of Medicine, University of Belgrade	Knezevic et al
hCoV-19/Kosovo/CO-00491-XXK000_3155/2021	EPI_ISL_6667222		Department of Microbiology, National Institute of Public Health of Kosovo	Department of Microbiology, National Institute of Public Health of Kosovo	Xhevat Jakupi et al
hCoV-19/Australia/WA814/2021	EPI_ISL_5054900		PathWest Laboratory Medicine WA	PathWest Laboratory Medicine WA Microbial Surveillance Unit	PathWest Laboratory Medicine WA Microbial Surveillance Unit et al
hCoV-19/Lithuania/LTU000_INMEDICA_1042867/2021	EPI_ISL_9122320		UAB InMedica	National Public Health Surveillance Laboratory	Lukas Zemaitis et al
hCoV-19/NewZealand/21CH0378/2021	EPI_ISL_5911356		Canterbury Health Laboratories	Institute of Environmental Science and Research (ESR)	Sarah Cockerton et al
hCoV-19/Lithuania/LTU000_MEDPRAC_VK46p/2021	EPI_ISL_8348882		UAB Medicina practica laboratorija	National Public Health Surveillance Laboratory	Lukas Zemaitis et al
hCoV-19/Hungary/mbl_01657/2022	EPI_ISL_9625917		Hungarian Defence Forces Medical Centre COVID Laboratory	Hungarian Defence Forces Medical Centre Epidemiological and Scientific Research Institute	Csaba Istv√°n Pereszl√©nyi et al
hCoV-19/Moldova/Nr107973/2021	EPI_ISL_7570459		Virology Laboratory, NAPH, Moldova	Virology Laboratory, NAPH, Moldova	Halacu Ala et al
hCoV-19/Poland/0036WSN2022-wsseol/2021	EPI_ISL_8589876		WSSE w Olsztynie	Wojewodzka Stacja Sanitarno-Epidemiologiczna w Olsztynie, Laboratorium Badan Epidemiologiczno-Klinicznych	Sylwia Krzetowska et al
hCoV-19/Belgium/UZA-UA-3501621410/2021	EPI_ISL_8508742		Centrum voor Medische Analyse	Labo Klinische Biologie, UZA	Jasmine Coppens et al
hCoV-19/Belize/CML-298/2021	EPI_ISL_9670673		Central Medical Laboratory	Central Medical Laboratory	Roberto Melendez et al
hCoV-19/USA/DE-DHSS-B1162455/2021	EPI_ISL_9093852		DPHL	Delaware Public Health Lab	Holly Miller et al
hCoV-19/Ireland/G-NVRL-Z21IRL02853/2021	EPI_ISL_7776298		National Virus Reference Laboratory	National Virus Reference Laboratory	Zoe Yandle et al
hCoV-19/Ireland/LH-NVRL-S21IRL00604318/2021	EPI_ISL_9014996		National Virus Reference Laboratory	National Virus Reference Laboratory	Zoe Yandle et al
hCoV-19/Australia/NT202/2021	EPI_ISL_2250209		Royal Darwin Hospital Pathology	Microbiological Diagnostic Unit Public Health Laboratory (MDU-PHL)	Meumann et al
hCoV-19/Australia/SA0823/2021	EPI_ISL_2978700		SA Pathology	SA Pathology	Caitlin Selway et al
hCoV-19/Paraguay/240647/2021	EPI_ISL_6948481		Laboratorio Central de Salud P√∫blica	Laboratorio Central de Salud P√∫blica	Sandra Gonzalez et al
hCoV-19/Italy/VEN-IZSVe-21RS8265-20_VI/2021	EPI_ISL_7675781		AULSS 8 Berica	Istituto Zooprofilattico Sperimentale delle Venezie	Adelaide Milani et al
hCoV-19/Estonia/RC0258704/2021	EPI_ISL_8481997		Synlab Eesti O√ú	1. Laboratory of Communicable Diseases (Estonia); 2. Eurofins Genomics Europe Sequencing GmbH	Abroi A. et al
hCoV-19/Albania/CO-00602-XXK000_1950_3/2021	EPI_ISL_9238008		Department of Microbiology, National Institute of Public Health of Kosovo	Department of Microbiology, National Institute of Public Health of Kosovo	Xhevat Jakupi et al
hCoV-19/CostaRica/INC-1338-704834/2021	EPI_ISL_5262748		AREA DE SALUD SAN JUAN-SAN DIEGO-CONCEPCION 2	Inciensa, Instituto Costarricense de Investigaci√≥n y Ense√±anza en Nutrici√≥n y Salud	Francisco Duarte et al
hCoV-19/BosniaandHerzegovina/IPH-RS-42/2022	EPI_ISL_11402293		Institute of Public Health	Institute of Public Health	Pava Dimitrijevic et al
hCoV-19/Austria/CeMM22005/2021	EPI_ISL_9086776		Austrian Agency for Health and Food Safety (AGES)	Bergthaler laboratory, CeMM Research Center for Molecular Medicine of the Austrian Academy of Sciences	Lukas Endler et al
hCoV-19/Switzerland/TG-ETHZ-35847231/2022	EPI_ISL_9770476	OV881619.1	Viollier AG	Department of Biosystems Science and Engineering, ETH Z√ºrich	Chaoran Chen et al
hCoV-19/Sweden/UUH-500000044249SP/2021	EPI_ISL_7660394		Akademiska Sjukhuset, Clinical Microbiology and Hospital Hygiene	Uppsala University Hospital	Rene Kaden et al
hCoV-19/Sweden/UUH-500000077252SP/2021	EPI_ISL_8146223		Akademiska Sjukhuset, Clinical Microbiology and Hospital Hygiene	Uppsala University Hospital	Rene Kaden et al
hCoV-19/Australia/NSW-R0249/2021	EPI_ISL_2107448		New South Wales Health Pathology Royal Prince Alfred Hospital	Microbiology RPAH	Foster et al
hCoV-19/SriLanka/aicbu2606/2021	EPI_ISL_7506709		Allergy, Immunology and Cell Biology Unit (AICBU)	Allergy, Immunology and Cell Biology Unit (AICBU)	Chandima Jeewandara et al
hCoV-19/SriLanka/aicbu2335/2021	EPI_ISL_6810452		Allergy, Immunology and Cell Biology Unit (AICBU)	Allergy, Immunology and Cell Biology Unit (AICBU)	Chandima Jeewandara et al
hCoV-19/Bolivia/SAN-UPCH-3203/2021	EPI_ISL_10760996		Laboratorio de Diagn√≥stico e Investigaci√≥n BIOSCIENCE SRL	Laboratorio de Gen√≥mica Microbiana, Universidad Peruana Cayetano Heredia	Esdenka P√©rez et al
hCoV-19/CostaRica/INC-2309-723197/2021	EPI_ISL_8260210		AREA DE SALUD HEREDIA-CUBUJUQUI - CLINICA DR. FRANCISCO BOLA√ëOS	Inciensa, Instituto Costarricense de Investigaci√≥n y Ense√±anza en Nutrici√≥n y Salud	Francisco Duarte et al
hCoV-19/USA/MI-UM-10043003823/2021	EPI_ISL_8510482		University of Michigan Clinical Microbiology Laboratory	Lauring Lab, University of Michigan, Department of Microbiology and Immunology	Gilbert et al
hCoV-19/Panama/M120502-GMI/2021	EPI_ISL_11855066		Gorgas Memorial Institute of Health Studies	Gorgas Memorial Institute of Health Studies	Claudia Gonzalez et al
hCoV-19/Panama/M115350-GMI/2021	EPI_ISL_11855120		Gorgas Memorial Institute of Health Studies	Gorgas Memorial Institute of Health Studies	Claudia Gonzalez et al
hCoV-19/Panama/M117533-GMI/2021	EPI_ISL_11854698		Gorgas Memorial Institute of Health Studies	Gorgas Memorial Institute of Health Studies	Claudia Gonzalez et al
hCoV-19/Haiti/68070046-ICGES/2021	EPI_ISL_11293027		Laboratoire National de Sant√© Publique ‚Äì LNSP	Genomics and Proteomics Departament, Gorgas Memorial Institute For Health Studies	Patrick Delly et al
hCoV-19/SaintMartin/IDF-IPP48420/2021	EPI_ISL_8143279		Labo Analyses Med	National Reference Center for Viruses of Respiratory Infections, Institut Pasteur, Paris	Marion Barbet et al
hCoV-19/Peru/ANC-INS-12569/2021	EPI_ISL_8882486		Laboratorio de Referencia Nacional de Virus Respiratorios. Centro Nacional de Salud Publica. Instituto Nacional de Salud Peru.	Laboratorio de Referencia Nacional de Virus Respiratorios. Centro Nacional de Salud Publica. Instituto Nacional de Salud Peru.	Carlos Padilla Rojas et al
hCoV-19/Peru/LIM-UPCH-2483/2022	EPI_ISL_9637487		Instituto de Medicina Tropical Alexander von Humboldt, Universidad Peruana Cayetano Heredia	Laboratorio de Gen√≥mica Microbiana, Universidad Peruana Cayetano Heredia	Alejandra D√°vila-Barclay et al
hCoV-19/Germany/BW-RKI-I-455309/2021	EPI_ISL_9109757		Labor Blackholm MVZ	Robert Koch Institute	?
hCoV-19/Qatar/QA.QU.18.28.E1/2021	EPI_ISL_7167037		Ministry of Public Health / Hamad Medical Corporation	Biomedical Research Center (BRC), Qatar University / Qatar Genome Project (QGP)	BRC: Heba A. Al-Khatib et al
hCoV-19/Bulgaria/22BG-EU_013707_Pl131/2021	EPI_ISL_10510306		National Center of Infectious and Parasitic Diseases	National Center of Infectious and Parasitic Diseases	Alexiev et al
hCoV-19/Germany/BW-RKI-I-346139/2021	EPI_ISL_7094110		Eurofins LifeCodexx GmbH	Robert Koch Institute	?
hCoV-19/Croatia/8347/2021	EPI_ISL_3739879		Zavod za javno zdravstvo Dubrovaƒçko-Neretvanske ≈æupanije	Hrvatski zavod za javno zdravstvo	Irena Tabain et al
hCoV-19/BosniaandHerzegovina/VFS-UNSA-LMGFI870/2021	EPI_ISL_8207869		University Clinical Hospital of Mostar, Department of Microbiology and Molecular Diagnostics	University of Sarajevo, Veterinary Faculty, Laboratory for Molecular Diagnostic and Research	Goletic S et al
hCoV-19/Croatia/19668/2021	EPI_ISL_8842927		Zavod za javno zdravstvo Istarske ≈æupanije	Hrvatski zavod za javno zdravstvo	Irena Tabain et al
hCoV-19/Curacao/CW-RIVM-78527/2021	EPI_ISL_8460361		Dutch COVID-19 response team	National Institute for Public Health and the Environment (RIVM)	Adam Meijer et al
hCoV-19/Ecuador/NIC-INSPI-57815/2021	EPI_ISL_6526330		INSPI-CRN DE INFLUENZA Y OTROS VIRUS RESPIRATORIOS	INSPI-CRN DE INFLUENZA Y OTROS VIRUS RESPIRATORIOS	Alfredo Bruno et al
hCoV-19/Serbia/J952861-1312/2021	EPI_ISL_10134150		Institute of Public Health of Serbia Dr Milan Jovanovic Batut	Institute of Molecular Genetics and Genetic Engineering University of Belgrade	Huang J. et al
hCoV-19/Denmark/DCGC-286450/2021	EPI_ISL_8138491		Department of Bacteria, Parasites and Fungi, Statens Serum Institut, Copenhagen, Denmark	Statens Serum Institut Bioinformatics and Microbial Genomics	Danish Covid-19 Genome Consortium et al
hCoV-19/Macedonia/61384/2021	EPI_ISL_9522399		Laboratory of Virology - Institute of Public Health Skopje, Macedonia	Laboratory of Virology - Institute of Public Health Skopje, Macedonia	Teodora Buzharova et al
hCoV-19/Macedonia/61450/2021	EPI_ISL_9522400		Laboratory of Virology - Institute of Public Health Skopje, Macedonia	Laboratory of Virology - Institute of Public Health Skopje, Macedonia	Teodora Buzharova et al
hCoV-19/Andorra/AND-244_213641397001_COV-GC/2021	EPI_ISL_9246202		Laboratori d'an√†lisis cl√≠niques, Hospital Nostra Senyora de Meritxell	LBM de CHU de Toulouse, H√¥pitaux de Toulouse	Rendon M et al
hCoV-19/Slovakia/UKBA-7783/2021	EPI_ISL_8264249		Institute of Virology, Biomedical Research Center of the Slovak Academy of Sciences, Bratislava	Faculty of Mathematics, Physics and Informatics, Comenius University, Bratislava	Kristina Borsova et al
hCoV-19/Netherlands/LI-RIVM-80883/2022	EPI_ISL_9080668		Dutch COVID-19 response team	National Institute for Public Health and the Environment (RIVM)	Adam Meijer et al
hCoV-19/Curacao/CW-RIVM-76901/2021	EPI_ISL_8586807		Dutch COVID-19 response team	National Institute for Public Health and the Environment (RIVM)	Adam Meijer et al
hCoV-19/Croatia/20912/2021	EPI_ISL_9322407		Opƒáa bolnica Bjelovar	Hrvatski zavod za javno zdravstvo	Irena Tabain et al
hCoV-19/CostaRica/INC-2264-722432/2021	EPI_ISL_8649196		HOSPITAL SAN FRANCISCO DE ASIS	Inciensa, Instituto Costarricense de Investigaci√≥n y Ense√±anza en Nutrici√≥n y Salud	Francisco Duarte et al
hCoV-19/Bulgaria/22BG-EU_014803_Pl138/2021	EPI_ISL_10443939		National Center of Infectious and Parasitic Diseases	National Center of Infectious and Parasitic Diseases	Alexiev et al
hCoV-19/Spain/CL-COV19111/2021	EPI_ISL_8731723		SARS-CoV-2 Sequencing Castilla y Leon-Spain Consortium	SARS-CoV-2 Sequencing Castilla y Leon-Spain Consortium	Antonio Ordu√±a-Domingo et al
hCoV-19/Monaco/IPP20180/2021	EPI_ISL_3542956		Hospital	National Reference Center for Viruses of Respiratory Infections, Institut Pasteur, Paris	Marion Barbet et al
hCoV-19/Spain/CT-HUVH-EX40349/2021	EPI_ISL_7987157		Hospital Universitari Joan XXIII de Tarragona	Hospital Universitari Vall d'Hebron - Vall d'Hebron Institut de Recerca	Cristina Andr√©s et al
hCoV-19/Switzerland/SO-ETHZ-33932107/2021	EPI_ISL_4316541		Viollier AG	Department of Biosystems Science and Engineering, ETH Z√ºrich	Chaoran Chen et al
hCoV-19/Slovakia/UKBA-8758/2022	EPI_ISL_9594383		Institute of Virology, Biomedical Research Center of the Slovak Academy of Sciences, Bratislava	Faculty of Mathematics, Physics and Informatics, Comenius University, Bratislava	Brona Brejova et al
hCoV-19/Italy/CAM-TIGEM-IZSM-COLLI-25231/2021	EPI_ISL_9659038		Policlinico Federico II	TIGEM	Antonio Grimaldi et al
hCoV-19/Belgium/UGent-13630/2021	EPI_ISL_11374178		Lab voor klinische biologie	Lab voor klinische biologie	May-Linh Truong et al
hCoV-19/Luxembourg/LNS8688750/2021	EPI_ISL_8314203		Laboratoire national de sante, Microbiology, Virology	Laboratoire national de sante, Microbiology, Microbial Genomics Platform	Anke Wienecke-Baldacchino et al
hCoV-19/Croatia/16419/2021	EPI_ISL_8589715		Zavod za javno zdravstvo Liƒçko-senjske ≈æupanije	Hrvatski zavod za javno zdravstvo	Irena Tabain et al
hCoV-19/Ukraine/4-68782/2022	EPI_ISL_9859603		SI ¬´Public Health Center of MHU¬ª	The Institute of Molecular Biology and Genetics of NASU	M.Tukalo et al.
hCoV-19/Greece/316194/2021	EPI_ISL_10129236		Hellenic National Blood Transfusion Center - EKEA	Greek Genome Center, Biomedical Research Foundation of the Academy of Athens (BRFAA)	Emmanouil Athanasiadis et al
hCoV-19/Greece/44902/2021	EPI_ISL_10128994		Central Public Health Laboratory, National Public Health Organization	Greek Genome Center, Biomedical Research Foundation of the Academy of Athens (BRFAA)	Emmanouil Athanasiadis et al
hCoV-19/CzechRepublic/UMTM342625/2021	EPI_ISL_8058807		Institute of Molecular and Translational Medicine / Laboratory of Experimental Medicine, Faculty of Medicine and Dentistry, Palacky University	Institute of Molecular and Translational Medicine / Laboratory of Experimental Medicine, Faculty of Medicine and Dentistry, Palacky University	Rastislav Slavkovsk√Ω et al
hCoV-19/Liechtenstein/FL-Risch-21C2206020/2021	EPI_ISL_8593554		Dr. Risch Ostschweiz AG	Dr Risch Laboratory	Nadia Wohlwend et al
hCoV-19/Luxembourg/LNS7136851/2021	EPI_ISL_8313125		BioneXt Lab	Laboratoire national de sante, Microbiology, Microbial Genomics Platform	Anke Wienecke-Baldacchino et al
hCoV-19/Armenia/IMB16-5/2022	EPI_ISL_9018808		National Center of Disease Control and Prevention of the Republic of Armenia, Davidyants Laboratories, Yerevan, Armenia	Institute of Molecular Biology NAS RA, Republic of Armenia, Department of Bioengineering, BioinformaticsInstitute and Molecular Biology IBMPh RAU, Republic of Armenia	Arsen Arakelyan et al
hCoV-19/EquatorialGuinea/C22633/2021	EPI_ISL_10525807		Laboratorio de Investigaciones de Baney	Swiss Tropical and Public Health Institute	Salome Hosch et al
hCoV-19/Slovakia/UKBA-8187/2021	EPI_ISL_8764278		Institute of Virology, Biomedical Research Center of the Slovak Academy of Sciences, Bratislava	Faculty of Mathematics, Physics and Informatics, Comenius University, Bratislava	Kristina Borsova et al
hCoV-19/Belgium/AZDelta-2200-01101/2022	EPI_ISL_8558903		AZDelta	AZ Delta Medical Laboratories in Roeselare, Belgium	Geert Martens et al
hCoV-19/Portugal/PT17352/2021	EPI_ISL_4795174		Synlab	Instituto Nacional de Saude (INSA)	Borges et al
hCoV-19/Curacao/CW-RIVM-76895/2021	EPI_ISL_8586801		Dutch COVID-19 response team	National Institute for Public Health and the Environment (RIVM)	Adam Meijer et al
hCoV-19/Suriname/SR-875/2021	EPI_ISL_8572402		Central Laboratory, Bureau of Public Health (BOG) and Academic Hospital Paramaribo	Erasmus Medical Center	Bas B Oude Munnink et al
hCoV-19/Netherlands/ZH-RIVM-80257/2021	EPI_ISL_8724764		Dutch COVID-19 response team	National Institute for Public Health and the Environment (RIVM)	Adam Meijer et al
hCoV-19/Paraguay/317911/2021	EPI_ISL_9438271		Hospital regional de Caazapa	Laboratorio Central de Salud P√∫blica	Sandra Gonzalez et al
hCoV-19/Hungary/mbl_31618/2021	EPI_ISL_9625984		Hungarian Defence Forces Medical Centre COVID Laboratory	Hungarian Defence Forces Medical Centre Epidemiological and Scientific Research Institute	Csaba Istv√°n Pereszl√©nyi et al
hCoV-19/France/IDF-HMN-21122090659/2021	EPI_ISL_7735840		CH.INTERCOMMUNAL DE CRETEIL	Department of Virology, Henri Mondor University Hospital, Assistance Publique H√¥pitaux de Paris, Universit√© Paris-Est Cr√©teil, INSERM U955	Christophe Rodriguez et al
hCoV-19/Switzerland/ZH-UZH-IMV-3ba58596/2021	EPI_ISL_8015448		Universit√§tsSpital Z√ºrich	Institute of Medical Virology, University of Zurich	Daniel Ehrsam et al
hCoV-19/Mexico/JAL_INER_IMSS_3368/2021	EPI_ISL_7728930		Centro de Investigaci√≥n Biom√©dica de Occidente (CIBO)	Centro de Investigaci√≥n en Enfermedades Infecciosas (CIENI), Instituto Nacional de Enfermedades Respiratorias (INER)	Consorcio Mexicano de Vigilancia Gen√≥mica (CoViGen-Mex). Authors (in alphabetical order): Julio Elias Alvarado-Yaah et al
hCoV-19/Liechtenstein/FL-Risch-21C2203683/2021	EPI_ISL_8594367	OV665775.1	Dr. Risch Ostschweiz AG	Dr Risch Laboratory	Nadia Wohlwend et al
hCoV-19/Chile/ML-193262/2021	EPI_ISL_8187556		Genetica Molecular and Subdepartamento de Virologia ISP Chile	Instituto de Salud Publica de Chile	Karen Orostica et al
hCoV-19/Chile/AR-UFRO-0489/2021	EPI_ISL_7698089	OM146459.1	Hospital Dr. Hen√°n Herriquez Aravena	Unidad de Gen√≥mica y Bioinform√°tica, N√∫cleo Cient√≠fico y Tecnol√≥gico en Biorecursos (BIOREN), Universidad de La Frontera	Benjam√≠n Leyton Carcaman et al
hCoV-19/France/NAQ-HCL022000447201/2021	EPI_ISL_8787053		LABORATOIRE CREAVALLEE	CNR Virus des Infections Respiratoires - France SUD	Antonin Bal et al
hCoV-19/Netherlands/ZH-RIVM-74882/2021	EPI_ISL_7786185		Dutch COVID-19 response team	National Institute for Public Health and the Environment (RIVM)	Adam Meijer et al
hCoV-19/Netherlands/NB-RIVM-73650/2021	EPI_ISL_7785503		Dutch COVID-19 response team	National Institute for Public Health and the Environment (RIVM)	Adam Meijer et al
hCoV-19/Slovakia/UKBA-8482/2022	EPI_ISL_9594330		Institute of Virology, Biomedical Research Center of the Slovak Academy of Sciences, Bratislava	Faculty of Mathematics, Physics and Informatics, Comenius University, Bratislava	Brona Brejova et al
hCoV-19/Uruguay/DLSP_p2292/2021	EPI_ISL_11883605		Departamento Laboratorios de Salud P√∫blica (DLSP) Ministerio de Salud P√∫blica	Departamento Laboratorios de Salud P√∫blica (DLSP) Ministerio de Salud P√∫blica	Cortinas et al
hCoV-19/Albania/CO-00602-XXK000_1787_3/2021	EPI_ISL_9237972		Department of Microbiology, National Institute of Public Health of Kosovo	Department of Microbiology, National Institute of Public Health of Kosovo	Xhevat Jakupi et al
hCoV-19/Kosovo/CO-00733-XXK000_98_02_Pe_Niph_2022/2022	EPI_ISL_11804519		Department of Microbiology, National Institute of Public Health of Kosovo	Department of Microbiology, National Institute of Public Health of Kosovo	Xhevat Jakupi et al
hCoV-19/Suriname/SR-708/2021	EPI_ISL_5656445		Central Laboratory, Bureau of Public Health (BOG) and Academic Hospital Paramaribo	Erasmus Medical Center	Bas B Oude Munnink et al
hCoV-19/Suriname/SR-802/2021	EPI_ISL_7730826		Central Laboratory, Bureau of Public Health (BOG) and Academic Hospital Paramaribo	Erasmus Medical Center	Bas B Oude Munnink et al
hCoV-19/Suriname/SR-876/2021	EPI_ISL_8572403		Central Laboratory, Bureau of Public Health (BOG) and Academic Hospital Paramaribo	Erasmus Medical Center	Bas B Oude Munnink et al
hCoV-19/Suriname/SR-860/2021	EPI_ISL_7957572		Central Laboratory, Bureau of Public Health (BOG) and Academic Hospital Paramaribo	Erasmus Medical Center	Bas B Oude Munnink et al
hCoV-19/Suriname/SR-865/2021	EPI_ISL_7957577		Central Laboratory, Bureau of Public Health (BOG) and Academic Hospital Paramaribo	Erasmus Medical Center	Bas B Oude Munnink et al
hCoV-19/Suriname/SR-868/2021	EPI_ISL_7957580		Central Laboratory, Bureau of Public Health (BOG) and Academic Hospital Paramaribo	Erasmus Medical Center	Bas B Oude Munnink et al
hCoV-19/Suriname/SR-780/2021	EPI_ISL_7730889		Central Laboratory, Bureau of Public Health (BOG) and Academic Hospital Paramaribo	Erasmus Medical Center	Bas B Oude Munnink et al
hCoV-19/Suriname/SR-859/2021	EPI_ISL_7957571		Central Laboratory, Bureau of Public Health (BOG) and Academic Hospital Paramaribo	Erasmus Medical Center	Bas B Oude Munnink et al
hCoV-19/Suriname/SR-905/2021	EPI_ISL_8572432		Central Laboratory, Bureau of Public Health (BOG) and Academic Hospital Paramaribo	Erasmus Medical Center	Bas B Oude Munnink et al
hCoV-19/Liechtenstein/FL-Risch-21C1305981/2021	EPI_ISL_7710451		Dr. Risch Ostschweiz AG	Dr Risch Laboratory	Nadia Wohlwend et al
hCoV-19/Canada/QC-L00432096001/2020	EPI_ISL_11179174		Laboratoire de sant√© publique du Qu√©bec	Laboratoire de sant√© publique du Qu√©bec	Sandrine Moreira et al
hCoV-19/USA/GA-CDC-03063100-001/2020	EPI_ISL_419556	MT276326.2	GA Department of Public Health Laboratory	Pathogen Discovery, Respiratory Viruses Branch, Division of Viral Diseases, Centers for Disease Control and Prevention	Ying Tao et al
hCoV-19/NorthMacedonia/375/2020	EPI_ISL_2392161		Laboratory of virology and molecular diagnostics, Institute of Public Health	Laboratory of virology and molecular diagnostics, Institute of Public Health	Kuzmanovska M et al
hCoV-19/Ireland/CO-NVRL-20G30510/2020	EPI_ISL_1620731		National Virus Reference Laboratory	Irish Coronavirus Sequencing Consortium - Teagasc Moorepark	Jose Sanchez-Morgado et al
hCoV-19/Austria/CeMM0361/2020	EPI_ISL_438124		Center for Virology, Medical University of Vienna	Bergthaler laboratory, CeMM Research Center for Molecular Medicine of the Austrian Academy of Sciences	Alexandra Popa et al B (https://www.biorxiv.org/content/10.1101/2020.07.15.204339v1)
hCoV-19/Germany/NW-UBI-67/2020	EPI_ISL_1181192		MVZ Dr. Eberhard & Partner Dortmund	Bielefeld University	David Brandt et al
hCoV-19/Hungary/MH-642/2020	EPI_ISL_526216		Hungarian Defence Forces Military Medical Centre	National Laboratory of Virology, Szent√°gothai Research Centre	Endre G√°bor T√≥th et al
hCoV-19/Ireland/WH-U-MAY-000277/2020	EPI_ISL_5248160		National Virus Reference Laboratory	Irish Coronavirus Sequencing Consortium - Maynooth University	David A Fitzpatrick et al
hCoV-19/Azerbaijan/un-ChVir8086/2020	EPI_ISL_9214486		Ministry of Health of the Republic of Azerbaijan	Charit√© Universit√§tsmedizin Berlin, Institut f√ºr Virologie	Victor M Corman et al
hCoV-19/Azerbaijan/un-ChVir24287_238/2020	EPI_ISL_9214653		Ministry of Health of the Republic of Azerbaijan	Charit√© Universit√§tsmedizin Berlin, Institut f√ºr Virologie	Victor M Corman et al
hCoV-19/CaboVerde/Mindelo_11358/2020	EPI_ISL_1711649		Virology Laboratory of S√£o Vicente	Institut Pasteur de Dakar	Nadia Rodrigues et al
hCoV-19/Azerbaijan/un-ChVir24287_225/2020	EPI_ISL_9214643		Ministry of Health of the Republic of Azerbaijan	Charit√© Universit√§tsmedizin Berlin, Institut f√ºr Virologie	Victor M Corman et al
hCoV-19/Australia/SA0350/2020	EPI_ISL_483125		SA Pathology	SA Pathology	Lex Leong et al
hCoV-19/Bulgaria/21BG-EU_000076_Pl1/2020	EPI_ISL_1233516		National Center for Infectious and Parasitic Diseases (NCIPD)	National Center for Infectious and Parasitic Diseases (NCIPD)	Alexiev et al
hCoV-19/Uzbekistan/Tashkent-CGB-08/2020	EPI_ISL_1402427	MW853564.1	Private clinic of Biogen Med, Tashkent, Uzbekistan	Center of Genomics and bioinformatics, Bioinformatics laboratory	Mirzakamol S Ayubov et al
hCoV-19/Uzbekistan/Tashkent-CGB-17/2020	EPI_ISL_1477047		Sanitary-Epidemiological And Public Health Department Of Tashkent Region, Uzbekistan	Center of Genomics and bioinformatics, Bioinformatics laboratory	Mirzakamol S Ayubov et al
hCoV-19/Guinea/Conakry_IPG205/2020	EPI_ISL_2245787		Institut Pasteur de Guin√©e	Institut Pateur de Dakar	Grayo Solene et al
hCoV-19/Senegal/2010280/2020	EPI_ISL_8526060		Institut Pasteur de Dakar	Institut Pasteur de Dakar	Diallo Amadou et al
hCoV-19/Australia/QLD1871/2021	EPI_ISL_1910859		Queensland Health Forensic and Scientific Services	Queensland Health Forensic and Scientific Services	Son Nguyen et al
hCoV-19/Gambia/GBC0224/2021	EPI_ISL_2958654		MRCG at LSHTM Genomics lab	MRCG at LSHTM Genomics lab	Abdul Karim sesay et al
hCoV-19/Uruguay/RIV-M5/2020	EPI_ISL_747615		Instituto de Investigaciones Biol√≥gicas Clemente Estable	Institut Pasteur de Montevideo	Daiana Mir et al
hCoV-19/Paraguay/WOR12903A616/2020	EPI_ISL_6944544	ON017225.1	Laboratorio Central de Salud Publica	Viral Special Pathogens Branch, Centers for Disease Control and Prevention	Cynthia V√°zquez et al
hCoV-19/Suriname/SR-46/2020	EPI_ISL_517657		Academic Hospital Paramaribo	Erasmus Medical Center	Bas Oude Munnink et al
hCoV-19/Uruguay/TYT-M87/2020	EPI_ISL_750168		Sanatorio Americano	Institut Pasteur de Montevideo	Daiana Mir et al
hCoV-19/Uruguay/M296/2020	EPI_ISL_936386	MW298643.1	Genetica y Virologia, Facultad de Ciencias	Genetica y Virologia, Facultad de Ciencias	Panzera et al
hCoV-19/Argentina/INEI104296/2021	EPI_ISL_2136148		Servicio Virosis Respiratorias-Departamento Virolog√≠a-INEI	Instituto Nacional Enfermedades Infecciosas C.G.Malbran	Baumeister E. et al
hCoV-19/Argentina/INEI098603/2020	EPI_ISL_856788		Servicio Virosis Respiratorias-Departamento Virolog√≠a-INEI	Instituto Nacional Enfermedades Infecciosas C.G.Malbran	Baumeister E. et al
hCoV-19/Argentina/INEI104298/2021	EPI_ISL_2136150		Servicio Virosis Respiratorias-Departamento Virolog√≠a-INEI	Instituto Nacional Enfermedades Infecciosas C.G.Malbran	Baumeister E. et al
hCoV-19/Argentina/PAIS-A0414/2020	EPI_ISL_1396218		Laboratorio de Virolog√≠a del Hospital de Ni√±os Dr. Ricardo Gutierrez	√Årea de Secuenciaci√≥n del Laboratorio de Virolog√≠a del Hospital de Ni√±os Dr. Ricardo Gutierrez on behalf of 'Proyecto Argentino Interinstitucional de genomica de SARS-CoV-2' (PAIS Consortium)	Alexay et al
hCoV-19/NewZealand/20CV0627/2020	EPI_ISL_707794		Waikato Hospital	Institute of Environmental Science and Research (ESR)	Xiaoyun Ren et al
hCoV-19/Guyana/50825/2020	EPI_ISL_2230696		The Caribbean Public Health Agency	Carrington Lab, Department of PreClinical Sciences, Faculty of Medical Sciences, The University of the West Indies	Nikita S. D. Sahadeo et al
hCoV-19/Paraguay/631553/2021	EPI_ISL_6944363	ON017393.1	Laboratorio Central de Salud Publica	Viral Special Pathogens Branch, Centers for Disease Control and Prevention	Cynthia V√°zquez et al
hCoV-19/Brazil/PE-FIOCRUZ-IAM2153/2020	EPI_ISL_3134745		NUPIT/UFPE	WallauLab on behalf of Fiocruz COVID-19 Genomic Surveillance Network	Marcelo Henrique dos Santos Paiva et al
hCoV-19/Israel/CVL-n896/2020	EPI_ISL_649094	MW672632.1	Israel Central Virology laboratory	Israel Central Virology laboratory	Neta Zuckerman et al
hCoV-19/Italy/LOM-Pavia-65593/2020	EPI_ISL_1133198		Molecular Virology Unit, Microbiology and Virology Depertment, Fondazione IRCCS Policlinico San Matteo, Pavia	Molecular Virology Unit, Microbiology and Virology Depertment, Fondazione IRCCS Policlinico San Matteo, Pavia	Monica Tallarita et al
hCoV-19/Georgia/Tb-97937/2020	EPI_ISL_754181		Department for Virology, Molecular Biology and Genome Research, R. G. Lugar Center for Public Health Research, National Center for Disease Control and Public Health (NCDC) of Georgia.	Department for Virology, Molecular Biology and Genome Research, R. G. Lugar Center for Public Health Research, National Center for Disease Control and Public Health (NCDC) of Georgia.	Meri Pantsulaia et al
hCoV-19/Japan/FHU-FP9545-01-1/2020	EPI_ISL_862849		Ehime Prefectural Central Hospital	Fujita health University, School of Medicine, Department of Microbiology	Masahiro suzuki et al
hCoV-19/Latvia/088/2020	EPI_ISL_512313		E. Gulbja Laboratorija	Latvian Biomedical Research and Study Centre	Ivars Silamiƒ∑elis et al
hCoV-19/Israel/HMO-VL-2497871/2020	EPI_ISL_2096776		Hadassah Medical Center Clinical Virology Laboratory, Hadassah Ein Kerem	Hadassah Hebrew University Viral Sequencing Group, Hadassah Hebrew University Medical Center	Hadar Golan Berman et al
hCoV-19/Palestine/11/2020	EPI_ISL_596501		Palestinian Ministry of Health	Molecular Genetics Lab	Nouar Qutob et al
hCoV-19/Latvia/1172/2020	EPI_ISL_1312683		E. Gulbja laboratorija	Latvian Biomedical Research and Study Centre	Janis Pjalkovskis et al
hCoV-19/Cambodia/101372/2020	EPI_ISL_1040028		Original detection - Virology Unit, Institut Pasteur du Cambodge; Sequencing - US National Institute of Allergy and Infectious Diseases Cambodia	Virology Unit, Institut Pasteur du Cambodge	Jennifer Bohl et al
hCoV-19/Japan/PG-16760/2020	EPI_ISL_1128742		Pathogen Genomics Center, National Institute of Infectious Diseases	Pathogen Genomics Center, National Institute of Infectious Diseases	Tsuyoshi Sekizuka et al B
hCoV-19/Bahrain/090000572_S16_L001/2020	EPI_ISL_632285	MW228280.1	Communicable Disease Laboratory, Public Health Directorate	Communicable Disease Laboratory, Public Health Directorate	AlWasti et al
hCoV-19/Djibouti/NAMRU3-19/2021	EPI_ISL_2533830	MZ394577.1	Naval Medical Research Unit No. 3	Naval Medical Research Center Biological Defense Research Directorate	Catherine E. Arnold et al
hCoV-19/Zambia/ZMB-45240/2020	EPI_ISL_2803432		University of Zambia, School of Veterinary Medicine	UNZAVET and PATH	Mulenga Mwenda-Chimfwembe et al
hCoV-19/Bahrain/340861245_S21/2020	EPI_ISL_632254	MW237739.1	Communicable Disease Laboratory, Public Health Directorate	Communicable Disease Laboratory, Public Health Directorate	AlWasti et al
hCoV-19/Bahrain/340844843/2020	EPI_ISL_681310	MW332553.1	Communicable Disease Laboratory, Public Health Directorate	Communicable Disease Laboratory, Public Health Directorate	Alwasti et al
hCoV-19/Guadeloupe/IPG-7334/2020	EPI_ISL_613433		Institut Pasteur de la Guadeloupe	Institut Pasteur de la Guadeloupe	Marion Barbet et al
hCoV-19/Chile/MA-CADIUMAG-36/2020	EPI_ISL_681701		Molecular Medicine Laboratory, University of Magallanes	Centro Asistencial Docente y de Investigacion, Universidad de Magallanes	Jorge Gonz√°lez et al
hCoV-19/Mozambique/INS-K011797/2020	EPI_ISL_2396902		Instituto Nacional de Saude (INS), Mozambique	KRISP, KZN Research Innovation and Sequencing Platform	Nalia Ismael et al
hCoV-19/SouthAfrica/R12692-20/2020	EPI_ISL_504228		National Institute for Communicable Diseases of the National Health Laboratory Service	National Institute for Communicable Diseases of the National Health Laboratory Service	Allam M et al
hCoV-19/Paraguay/WOR12903A609/2020	EPI_ISL_6944503	ON017184.1	Laboratorio Central de Salud Publica	Viral Special Pathogens Branch, Centers for Disease Control and Prevention	Cynthia V√°zquez et al
hCoV-19/Peru/ICA-INS-760/2020	EPI_ISL_1532159		Laboratorio de Referencia Nacional de Virus Respiratorio. Instituto Nacional de Salud Per√∫	Laboratorio de Referencia Nacional de Biotecnolog√≠a y Biolog√≠a Molecular. Instituto Nacional de Salud Per√∫	Carlos Padilla Rojas et al
hCoV-19/Pakistan/UN-UVAS-Lahore-III/2020	EPI_ISL_548944	MW031801.1	Institute of Microbiology, University of Veterinary and Animal sciences	Institute of Microbiology, University of Veterinary and Animal sciences	Yaqub et al
hCoV-19/Ecuador/USFQ-131/2020	EPI_ISL_491935		Centro de Investigaciones, Universidad de Especialidades Esp√≠ritu Santo	Institute of Microbiology, Universidad San Francisco de Quito	Derly Andrade et al
hCoV-19/Pakistan/NIH-25/2020	EPI_ISL_1710353		Department of Virology	Department of Virology	Massab Umair et al
hCoV-19/Serbia/Belgrade-2978291101/2021	EPI_ISL_1654821		Institute of Virology, Vaccines and Sera "Torlak"	Institute of microbiology and Immunology, Faculty of Medicine, University of Belgrade	Knezevic et al
hCoV-19/Serbia/Belgrade-2978541101/2021	EPI_ISL_3163945		Institute of Virology, Vaccines and Sera "Torlak"	Institute of microbiology and Immunology, Faculty of Medicine, University of Belgrade	Knezevic et al
hCoV-19/NewZealand/20CV0079/2020	EPI_ISL_547985		Canterbury Health Laboratories	Institute of Environmental Science and Research (ESR)	Xiaoyun Ren et al
hCoV-19/NewZealand/20CV0250/2020	EPI_ISL_548079		LabPLUS	Institute of Environmental Science and Research (ESR)	Xiaoyun Ren et al
hCoV-19/NewZealand/20VR3919/2020	EPI_ISL_548101		Waikato Hospital	Institute of Environmental Science and Research (ESR)	Xiaoyun Ren et al
hCoV-19/Egypt/CUNCI-HGC12I022/2021	EPI_ISL_890209	MW533293.1	Cancer Biology Department, National Cancer Institute	Cancer Biology Department, National Cancer Institute	Zekri et al
hCoV-19/Egypt/CUNCI-HGC09I030/2020	EPI_ISL_907095	MW547502.1	Cancer Biology Department, National Cancer Institute	Cancer Biology Department, National Cancer Institute	Zekri et al
hCoV-19/NewZealand/21MV0507/2021	EPI_ISL_2811946		Middlemore Hospital	Institute of Environmental Science and Research (ESR)	Rachel Boyle et al
hCoV-19/Egypt/NRC-289/2021	EPI_ISL_2227330		Center of Scientific Excellence for Influenza Viruses (CSEIV), National Research Centre	Center of Scientific Excellence for Influenza Viruses (CSEIV), National Research Centre	Ahmed E Kayed et al
hCoV-19/Chile/RM-63893/2021	EPI_ISL_1470557		Genetica Molecular and Subdepartamento de Virologia ISP Chile	Instituto de Salud Publica de Chile	Javier Tognarelli et al
hCoV-19/Ecuador/NIC-INSPI-94715/2021	EPI_ISL_4497042		INSPI-CRN DE INFLUENZA Y OTROS VIRUS RESPIRATORIOS	NIC-INSPI	Alfredo Bruno et al
hCoV-19/Peru/ARE-INS-2234/2021	EPI_ISL_3401423		Laboratorio de Referencia Nacional de Virus Respiratorios. Centro Nacional de Salud Publica. Instituto Nacional de Salud Peru.	Laboratorio de Referencia Nacional de Virus Respiratorios. Centro Nacional de Salud Publica. Instituto Nacional de Salud Peru.	Carlos Padilla Rojas et al
hCoV-19/Peru/LIM-UPCH-0449/2021	EPI_ISL_1629795		Laboratorio de Gen√≥mica Microbiana, Universidad Peruana Cayetano Heredia	Laboratorio de Gen√≥mica Microbiana, Universidad Peruana Cayetano Heredia	Lenin Maturrano et al
hCoV-19/Bolivia/SAN-UPCH-0979/2021	EPI_ISL_5147113		Laboratorio de Diagn√≥stico e Investigaci√≥n BIOSCIENCE SRL	Laboratorio de Gen√≥mica Microbiana, Universidad Peruana Cayetano Heredia	Pablo Tsukayama et al
hCoV-19/Chile/ML-80659/2021	EPI_ISL_2009262		Genetica Molecular and Subdepartamento de Virologia ISP Chile	Instituto de Salud Publica de Chile	Javier Tognarelli et al
hCoV-19/Peru/C01m17/2021	EPI_ISL_3050664		Direcci√≥n regional de salud del Callao (DIRESA-CALLAO)	Centro de Investigaciones Tecnol√≥gicas, Biom√©dicas y Medioambientales (CITBM)	M. Sovero et al
hCoV-19/Chile/ML-66353/2021	EPI_ISL_1470537		Genetica Molecular and Subdepartamento de Virologia ISP Chile	Instituto de Salud Publica de Chile	Javier Tognarelli et al
hCoV-19/Iraq/Samawa-72/2021	EPI_ISL_2467923		Biology Department, College of Science, Al Muthanna University and Public Health Laboratory, Al-Muthanna Health Directorate	Department of Virology, Faculty of Medicine, University of Helsinki, Helsinki, Finland	Nihad Al-Rashedi et al
hCoV-19/Kuwait/JAH2851/2021	EPI_ISL_2673282		MOH - Jaber Al-Ahmad Hospital (Innovation Research Laboratory)	MOH - Jaber Al-Ahmad Hospital (Innovation Research Laboratory)	Salman Al-Sabah et al
hCoV-19/Kuwait/JAH2882/2021	EPI_ISL_2672785		MOH - Jaber Al-Ahmad Hospital (Innovation Research Laboratory)	MOH - Jaber Al-Ahmad Hospital (Innovation Research Laboratory)	Salman Al-Sabah et al
hCoV-19/USA/MA-CDC-ASC210107979/2021	EPI_ISL_2709513	MZ453462.1	Aegis Sciences Corporation	Centers for Disease Control and Prevention Division of Viral Diseases, Pathogen Discovery	Dakota Howard et al
hCoV-19/Venezuela/Bar718/2021	EPI_ISL_7831382		IVIC	Laboratorio de Virolog√≠a Molecular	Rossana C Jaspe et al
hCoV-19/Afghanistan/2870x0273_23901/2021	EPI_ISL_4583444		Afghanistan	WRAIR	Irina Maljkovic Berry et al
hCoV-19/Curacao/CW-RIVM-29971/2021	EPI_ISL_2093949		Dutch COVID-19 response team	National Institute for Public Health and the Environment (RIVM)	Adam Meijer et al
hCoV-19/Bonaire/BQ-RIVM-35151/2021	EPI_ISL_2405608		Dutch COVID-19 response team	National Institute for Public Health and the Environment (RIVM)	Adam Meijer et al
hCoV-19/Bonaire/BQ-RIVM-40817/2021	EPI_ISL_2788006		Dutch COVID-19 response team	National Institute for Public Health and the Environment (RIVM)	Adam Meijer et al
hCoV-19/Bonaire/BQ-RIVM-40756/2021	EPI_ISL_2787992		Dutch COVID-19 response team	National Institute for Public Health and the Environment (RIVM)	Adam Meijer et al
hCoV-19/Malawi/KRISP-K010155/2020	EPI_ISL_1407116		National HIV Reference Laboratory, Ministry of Health, Public Health Institute of Malawi	KRISP, KZN Research Innovation and Sequencing Platform	Mvula B et al
hCoV-19/Bahamas/18272-GMI/2021	EPI_ISL_11680138		Reference Laboratory of the Ministry of Health Royal Victoria Gardens	Genomics and Proteomics Departament, Gorgas Memorial Institute For Health Studies	Indira Martins et al
hCoV-19/USA/ND-NDDH-02450/2021	EPI_ISL_2858762		North Dakota Department of Health, Public Health Laboratory	North Dakota Department of Health, Public Health Laboratory	Lisa Wingerter et al
hCoV-19/Malta/MDxMDH262/2021	EPI_ISL_2006673		Molecular Diagnostics Pathology Department Mater Dei Hospital Malta	Molecular Diagnostics Pathology Department Mater Dei Hospital Malta	G Zahra et al
hCoV-19/USA/TN-CDC-ASC210028666/2021	EPI_ISL_1668204	MW991130.1	Aegis Sciences Corporation	Centers for Disease Control and Prevention Division of Viral Diseases, Pathogen Discovery	Dakota Howard et al
hCoV-19/USA/AR-CDC-2-4394967/2021	EPI_ISL_2384166	MZ331256.1	AR Dept. of Health-PHL, Molecular Diagnostics	Centers for Disease Control and Prevention Division of Viral Diseases, Pathogen Discovery	Mili Sheth et al
hCoV-19/USA/WV-WVU-WV090941/2021	EPI_ISL_1529058	MZ498061.1	Berkeley Medical Center	WVU and Marshall University Combined Genomics Core Facilities	James Denvir et al hCoV-19/Tunisia/C-5758/2021 EPI_ISL_10141540 Institut Pasteur de Tunis Institut Pasteur de Dakar Chouikha Anissa et al hCoV-19/Coted-Ivoire/144419-cv206/2020 EPI_ISL_9893282 Department of Epidemic Viruses, Institut Pasteur of C√¥te d'Ivoire, Abidjan, C√¥te d'Ivoire Molecular Genetics Platform, Institut Pasteur of C√¥te d'Ivoire, Abidjan, C√¥te d'Ivoire Aristide Berenger Ako AKO…	Sergey A. Bodnev et al
hCoV-19/Denmark/DCGC-92033/2021	EPI_ISL_2028328		Department of Virus and Microbiological Special Diagnostics, Statens Serum Institut, Copenhagen, Denmark	Aalborg University	Danish Covid-19 Genome Consortium et al
hCoV-19/Mexico/GRO-LANGEBIO_IMSS_1391/2021	EPI_ISL_2942518	OL461394.1	Laboratorio Central de Epidemiologia (LCE)	Unidad de Genomica Avanzada	Consorcio Mexicano de Vigilancia Genomica (CoViGen-Mex). Authors (in alphabetical order): Julio Elias Alvarado-Yaah et al
hCoV-19/Greece/200980/2021	EPI_ISL_2371354		Greek Genome Center, Biomedical Research Foundation of the Academy of Athens (BRFAA)	Greek Genome Center, Biomedical Research Foundation of the Academy of Athens (BRFAA)	Emmanouil Athanasiadis et al
hCoV-19/Somalia/NAMRU3-Mog-10/2021	EPI_ISL_2533882	MZ394629.1	Naval Medical Research Unit No. 3	Naval Medical Research Center Biological Defense Research Directorate	Catherine E. Arnold et al
hCoV-19/Iraq/DSeq-C14/2021	EPI_ISL_4574544		Shar Hospital	DeepSeq Nottingham	Paywast Jamal Jalal et al
hCoV-19/Curacao/CW-RIVM-33298/2021	EPI_ISL_2302304		Dutch COVID-19 response team	National Institute for Public Health and the Environment (RIVM)	Adam Meijer et al
hCoV-19/Curacao/CW-RIVM-35002/2021	EPI_ISL_2405458		Dutch COVID-19 response team	National Institute for Public Health and the Environment (RIVM)	Adam Meijer et al
hCoV-19/India/JK-NCDC-1709376/2021	EPI_ISL_2460562		National Centre for Disease Control (NCDC) Biotechnology Division, Delhi	NCDC Delhi, Biotechnology Division INSACOG	Kalaiarasan Ponnusamy et al
hCoV-19/BosniaandHerzegovina/141704/2021	EPI_ISL_2790413		Primary Health Care Prijedor	Public Health Institute of Republic of Srpska	Pava Dimitrijevic et al
hCoV-19/Canada/NS-NML-20697/2021	EPI_ISL_1666935		NS-QEII Health Sciences Centre	National Microbiology Laboratory (NML)	Anna Majer et al
hCoV-19/Serbia/Beograd-663A10-2204/2021	EPI_ISL_6959690		Directorate for national reference laboratories	Center for forensic and applied molecular genetics, Faculty of Biology, University of Belgrade	D.Keckareviƒá et al
hCoV-19/Switzerland/ZH-ETHZ-580226/2021	EPI_ISL_1749798		Viollier AG	Department of Biosystems Science and Engineering, ETH Z√ºrich	Christian Beisel et al
hCoV-19/Suriname/SR-254/2021	EPI_ISL_2502420		Central Laboratory, Bureau of Public Health (BOG) and Academic Hospital Paramaribo	Erasmus Medical Center	Bas B Oude Munnink et al
hCoV-19/Netherlands/UT-RIVM-30235/2021	EPI_ISL_2093017		Dutch COVID-19 response team	National Institute for Public Health and the Environment (RIVM)	Adam Meijer et al
hCoV-19/Guinea/Conakry_21193/2021	EPI_ISL_3988375		Institut Pasteur de Guin√©e	Institut Pateur de Dakar	Grayo Solene et al
hCoV-19/Australia/NT150/2021	EPI_ISL_2321158		Royal Darwin Hospital Pathology	MDU-PHL	Meumann et al
hCoV-19/Australia/SA0717/2021	EPI_ISL_2462355		SA Pathology	SA Pathology	Caitlin Selway et al
hCoV-19/Croatia/412/2021	EPI_ISL_1201023		University Hospital Centre Split	Croatian Institute of Public Health	Irena Tabain et al
hCoV-19/NorthMacedonia/36639/2021	EPI_ISL_2001053		General Hospital - Strumica	Research Center for Genetic Engineering and Biotechnology "Georgi D. Efremov‚Äù , Macedonian Academy of Sciences and Arts	Aleksandar J. Dimovski et al
hCoV-19/Greece/V960/2021	EPI_ISL_2233873		Department of Microbiology, Medical School, Aristotle University of Thessaloniki, Thessaloniki, Greece	Institute of Applied Biosciences, Centre for Research and Technology Hellas	Anastasia Chatzidimitriou et al.
hCoV-19/Pakistan/PPHRL-AH35/2021	EPI_ISL_1968637		Provincial Public Health Reference Laboratory	Provincial Public Health Reference Laboratory	ANDLEEB HANIF et al
hCoV-19/Japan/PG-67162/2021	EPI_ISL_3193504		Pathogen Genomics Center, National Institute of Infectious Diseases	Pathogen Genomics Center, National Institute of Infectious Diseases	Tsuyoshi Sekizuka et al B
hCoV-19/Norway/14636/2021	EPI_ISL_2820949		Vestfold Hospital, Toensberg Department of Microbiology	Norwegian Institute of Public Health, Department of Virology	Kathrine Stene-Johansen et al
hCoV-19/NewZealand/21CH0030/2021	EPI_ISL_2406488		Canterbury Health Laboratories	Institute of Environmental Science and Research (ESR)	Paula scholes et al
hCoV-19/Moldova/ICGEB_810217_S12/2021	EPI_ISL_3886556		Nicolae Testemitanu State University of Medicine and Pharmacy	International Centre for Genetic Engineering and Biotechnology (ICGEB) and ARGO Open Lab Platform for Genome Sequencing	Ulinici M et al
hCoV-19/Armenia/UW-ARM41/2020	EPI_ISL_1854636	MZ230714.1	National Center of Disease Control and Prevention of the Republic of Armenia	UW Virology Lab	Pavitra Roychoudhury et al
hCoV-19/Norway/2880/2020	EPI_ISL_500798		Hospital of Southern Norway - Kristiansand, Department of Medical Microbiology	Norwegian Institute of Public Health, Department of Virology	Kathrine Stene-Johansen et al
hCoV-19/Bulgaria/37/2020	EPI_ISL_480308		National Reference Laboratory "Influenza and acute respiratory diseases"	NRL-HIV	Ivan Ivanov et al
hCoV-19/NewZealand/20CV0280/2020	EPI_ISL_579071		Canterbury Health Laboratories	Institute of Environmental Science and Research (ESR)	Xiaoyun Ren et al
hCoV-19/Slovenia/72311/2020	EPI_ISL_2644238		Institute of Microbiology and Immunology, Faculty of Medicine, University of Ljubljana	Institute of Microbiology and Immunology, Faculty of Medicine, University of Ljubljana	Alen Suljiƒç et al
hCoV-19/Switzerland/SO-ETHZ-360166/2020	EPI_ISL_693934		Viollier AG	Department of Biosystems Science and Engineering, ETH Z√ºrich	Christian Beisel et al
hCoV-19/Sweden/RVFOI21-01061/2020	EPI_ISL_2099915		Klinisk mikrobiologi, Region V√§sterbotten	CBRN Defence and Security, Swedish Defence Research Agency	Andreas Sj√∂din et al
hCoV-19/NewZealand/21CV0022/2021	EPI_ISL_794623		LabPLUS	Institute of Environmental Science and Research (ESR)	Xiaoyun Ren et al
hCoV-19/Kyrgyzstan/ChVir-27886/2020	EPI_ISL_6335230		Department of Disease Prevention and State Sanitary and Epidemiological Surveillance of the Ministry of Health of the Kyrgyz Republic	Charit√© Universit√§tsmedizin Berlin, Institut f√ºr Virologie	Victor M Corman et al
hCoV-19/CzechRepublic/IAB20_016_046/2020	EPI_ISL_889368		Motol University Hospital	Institute of Applied Biotechnologies a.s.	Petr Klempt et al
hCoV-19/SouthKorea/KDCA1392/2020	EPI_ISL_1063670		Division of Emerging Infectious Diseases, Bureau of Infectious Diseases Diagnosis Control, Korea Disease Control and Prevention Agency	Division of Emerging Infectious Diseases, Bureau of Infectious Diseases Diagnosis Control, Korea Disease Control and Prevention Agency	Ae Kyung Park et al
hCoV-19/Nicaragua/MAN-63294/2021	EPI_ISL_9159981		CNDR	MSHS Pathogen Surveillance Program	Aubree Gordon et al
hCoV-19/Pakistan/JRCGR_SCV-97_QTA-01/2021	EPI_ISL_2466730	MZ328043.1	Jamil-ur-Rahman Center for Genome Research, Dr. Panjwani Center for Molecular Medicine and Drug Research	Jamil-ur-Rahman Center for Genome Research, Dr. Panjwani Center for Molecular Medicine and Drug Research	Irfan et al
hCoV-19/Iran/GRC-R9550-Tehran-LaB/2020	EPI_ISL_5990010		Kariminejad-Najmabadi Pathology & Genetics Center, Tehran, Iran	Genetics Research Center, University of Social Welfare and Rehabilitation Sciences	Zohreh Fattahi et al
hCoV-19/Brunei/6/2020	EPI_ISL_962877		National Virology Reference Laboratory	National Public Health Laboratory, National Centre for Infectious Diseases	Tze Minn Mak et al
hCoV-19/Brunei/7/2020	EPI_ISL_962878		National Virology Reference Laboratory	National Public Health Laboratory, National Centre for Infectious Diseases	Tze Minn Mak et al
hCoV-19/Bangladesh/BCSIR-NILMRC-094/2020	EPI_ISL_469286	MT656010.1	National Institute of Laboratory Medicine and Referral Center	Genomic Research Lab, BCSIR	Tanjina Akhter Banu et al
hCoV-19/Australia/QLD1339/2020	EPI_ISL_849682		Queensland Health Forensic and Scientific Services	Queensland Health Forensic and Scientific Services	Son Nguyen et al
hCoV-19/Australia/VIC14039/2020	EPI_ISL_562622		Microbiological Diagnostic Unit - Public Health Laboratory (MDU-PHL)	MDU-PHL	Seemann et al
hCoV-19/Australia/SA0481/2020	EPI_ISL_513911		SA Pathology	SA Pathology	Lex Leong et al
hCoV-19/Australia/TAS00279/2020	EPI_ISL_577607		Royal Hobart Hospital	Royal Hobart Hospital	Cooley L. et al
hCoV-19/Australia/VIC16200/2020	EPI_ISL_5300151		Microbiological Diagnostic Unit - Public Health Laboratory (MDU-PHL)	Microbiological Diagnostic Unit - Public Health Laboratory (MDU-PHL)	Seemann et al
hCoV-19/Australia/TAS278/2020	EPI_ISL_522705		Royal Hobart Hospital Microbiology Department	MDU-PHL	Cooley L. et al
hCoV-19/Australia/NSW1146/2020	EPI_ISL_699643		Medlab Pathology	NSW Health Pathology - Institute of Clinical Pathology and Medical Research; Westmead Hospital; University of Sydney	CIDM-PH et al.
hCoV-19/Australia/NSW793/2020	EPI_ISL_526135		Sydney South West Pathology Service (SSWPS) - Royal Prince Alfred Hospital - NSW Health Pathology	NSW Health Pathology - Institute of Clinical Pathology and Medical Research; Westmead Hospital; University of Sydney	CIDM-PH et al.
hCoV-19/Australia/GC-291/2020	EPI_ISL_3026018	MZ410620.1	Geelong Centre for Emerging Infectious Diseases, Deakin University	Geelong Centre for Emerging Infectious Diseases, Deakin University	Chamings et al
hCoV-19/Australia/NSW702/2020	EPI_ISL_513345		Pathology West - NSW Health Pathology	NSW Health Pathology - Institute of Clinical Pathology and Medical Research; Westmead Hospital; University of Sydney	CIDM-PH et al.
hCoV-19/Australia/NSW700/2020	EPI_ISL_513343		Children Westmead Hospital	NSW Health Pathology - Institute of Clinical Pathology and Medical Research; Westmead Hospital; University of Sydney	CIDM-PH et al.
hCoV-19/Azerbaijan/un-ChVir8087/2020	EPI_ISL_9214488		Ministry of Health of the Republic of Azerbaijan	Charit√© Universit√§tsmedizin Berlin, Institut f√ºr Virologie	Victor M Corman et al
hCoV-19/Germany/BY-MVP-0040/2020	EPI_ISL_437239		Max von Pettenkofer Institute, Virology, National Reference Center for Retroviruses, LMU M√ºnchen	Laboratory for Functional Genome Analysis, Dept. Genomics, Gene Center of the LMU Munich	Max Muenchhoff et al
hCoV-19/Peru/LIM-UPCH-0119/2020	EPI_ISL_568516		Laboratorio de Referencia Nacional de Virus Respiratorios, Instituto Nacional de Salud Peru	Laboratorio de Gen√≥mica Microbiana, Universidad Peruana Cayetano Heredia	Pablo Tsukayama et al
hCoV-19/Peru/LOR-INS-762/2020	EPI_ISL_1532161		Laboratorio de Referencia Nacional de Virus Respiratorio. Instituto Nacional de Salud Per√∫	Laboratorio de Referencia Nacional de Biotecnolog√≠a y Biolog√≠a Molecular. Instituto Nacional de Salud Per√∫	Carlos Padilla Rojas et al
hCoV-19/Oman/1099675/2020	EPI_ISL_1795049		Oman-NIC	Oman-National Influenza Center-Department of Microbiology and Immunology-SQUH	Samira Al-Maruqi et al
hCoV-19/Norway/2969/2020	EPI_ISL_549096		Ostfold Hospital Trust - Kalnes, Centre for Laboratory Medicine, Section for gene technology and infection serology	Norwegian Institute of Public Health, Department of Virology	Kathrine Stene-Johansen et al
hCoV-19/Slovenia/128041/2020	EPI_ISL_2886980		Institute of Microbiology and Immunology, Faculty of Medicine, University of Ljubljana	Institute of Microbiology and Immunology, Faculty of Medicine, University of Ljubljana	Alen Suljiƒç et al
hCoV-19/Slovenia/119456/2020	EPI_ISL_2886736		Institute of Microbiology and Immunology, Faculty of Medicine, University of Ljubljana	Institute of Microbiology and Immunology, Faculty of Medicine, University of Ljubljana	Alen Suljiƒç et al
hCoV-19/NewZealand/20VR1581/2020	EPI_ISL_456223	MZ331949.1	PathLab Bay of Plenty	Institute of Environmental Science and Research (ESR)	Matt Storey et al
hCoV-19/Denmark/DCGC-2120/2020	EPI_ISL_618383		Department of Virus and Microbiological Special Diagnostics, Statens Serum Institut, Denmark	Albertsen lab, Department of Chemistry and Bioscience, Aalborg University, Denmark	Danish Covid-19 Genome Consortia et al
hCoV-19/Belgium/rega-0717846/2020	EPI_ISL_734798		UZ Leuven, National Reference Laboratory for Coronaviruses, Laboratory Medicine, Leuven, Belgium	KU Leuven, Rega Institute, Clinical and Epidemiological Virology	Tony Wawina-Bokalanga et al
hCoV-19/Greece/2024761/2020	EPI_ISL_2301718		Laboratory of Immunohematology, Division of Hematology	Greek Genome Center, Biomedical Research Foundation of the Academy of Athens (BRFAA)	Emmanouil Athanasiadis et al
hCoV-19/Peru/LIM-UPCH-1621/2020	EPI_ISL_8889664		Instituto de Medicina Tropical Alexander von Humboldt, Universidad Peruana Cayetano Heredia	Laboratorio de Gen√≥mica Microbiana, Universidad Peruana Cayetano Heredia	Ericka Meza et al
hCoV-19/Peru/LIM-UPCH-0128/2020	EPI_ISL_568524		Laboratorio de Referencia Nacional de Virus Respiratorios, Instituto Nacional de Salud Peru	Laboratorio de Gen√≥mica Microbiana, Universidad Peruana Cayetano Heredia	Pablo Tsukayama et al
hCoV-19/Slovenia/53750/2020	EPI_ISL_1511056		Institute of Microbiology and Immunology, Faculty of Medicine, University of Ljubljana	Institute of Microbiology and Immunology, Faculty of Medicine, University of Ljubljana	Alen Suljiƒç et al
hCoV-19/Mexico/CAM-InDRE-IBT-33/2020	EPI_ISL_1301527		Instituto de Diagnostico y Referencia Epidemiologicos InDRE_RNLSP	Instituto de Biotecnolog√≠a de la UNAM	Authors from IBT et al
hCoV-19/Mexico/SLP-InDRE_162/2020	EPI_ISL_913963		Instituto de Diagnostico y Referencia Epidemiologicos INDRE_RNLSP	Instituto de Diagnostico y Referencia Epidemiologicos (INDRE)	Claudia Wong-Arambula et al
hCoV-19/Mexico/COA_LANGEBIO_IMSS_0273/2021	EPI_ISL_1662045		Centro de Investigacion Biomedica del Noreste (CIBIN)	Unidad de Genomica Avanzada	Consorcio Mexicano de Vigilancia Genomica (CoViGen-Mex). Authors (in alphabetical order): Julio Elias Alvarado-Yaah et al
hCoV-19/Mexico/PUE_IBT_IMSS_1202/2021	EPI_ISL_2391636		Laboratorio Central de Epidemiolog√≠a (LCE)	Instituto de Biotecnolog√≠a de la UNAM	Consorcio Mexicano de Vigilancia Gen√≥mica (CoViGen-Mex). Authors (in alphabetical order): Julio Elias Alvarado-Yaah et al
hCoV-19/Mexico/PUE-InDRE_157/2020	EPI_ISL_913959		Instituto de Diagnostico y Referencia Epidemiologicos INDRE_RNLSP	Instituto de Diagnostico y Referencia Epidemiologicos (INDRE)	Claudia Wong-Arambula et al
hCoV-19/Mexico/YUC-NYGC-16079-21/2021	EPI_ISL_3024030		Universidad Autonoma de Yucatan	New York Genome Center	Michael Zody et al
hCoV-19/Mexico/NAY_INER_IMSS_00807/2021	EPI_ISL_2091259		Centro de Investigaci√≥n Biom√©dica de Occidente (CIBO)	Centro de Investigaci√≥n en Enfermedades Infecciosas (CIENI), Instituto Nacional de Enfermedades Respiratorias (INER)	Consorcio Mexicano de Vigilancia Gen√≥mica (CoViGen-Mex). Authors (in alphabetical order): Julio Elias Alvarado-Yaah et al
hCoV-19/Mexico/PUE_IBT_IMSS_1207/2021	EPI_ISL_2391563		Laboratorio Central de Epidemiolog√≠a (LCE)	Instituto de Biotecnolog√≠a de la UNAM	Consorcio Mexicano de Vigilancia Gen√≥mica (CoViGen-Mex). Authors (in alphabetical order): Julio Elias Alvarado-Yaah et al
hCoV-19/Mexico/TLA_INER_IMSS_00586/2021	EPI_ISL_1585585		Laboratorio Central de Epidemiolog√≠a (LCE)	Instituto Nacional de Enfermedades Respiratorias (INER): Centro de Investigaci√≥n en Enfermedades Infecciosas (CIENI)	Consorcio Mexicano de Vigilancia Gen√≥mica (CoViGen-Mex). Authors (in alphabetical order): Julio Elias Alvarado-Yaah et al
hCoV-19/Mexico/CMX-INMEGEN-03-10-81/2021	EPI_ISL_1594375		Instituto Nacional de Medicina Genomica	Instituto Nacional de Medicina Genomica	Hidalgo-Miranda A et al
hCoV-19/CzechRepublic/NRL-8122/2020	EPI_ISL_560409		The National Institute of Public Health	State Veterinary Institute Prague	Nagy et al
hCoV-19/Poland/PL_RCNT_Z41218/2020	EPI_ISL_4029594		Regional Science and Technology Center	Regional Science and Technology Center	≈Åukasz Madej et al
hCoV-19/Brazil/SP-L34-CD879/2020	EPI_ISL_722027		Hospital das Cl√≠nicas Universidade de S√£o Paulo Medical School	Laborat√≥rio de Parasitologia M√©dica - Instituto de Medicina Tropical - Universidade de S√£o Paulo	Brazil-UK Centre for Arbovirus Discovery Diagnosis Genomics et al
hCoV-19/Guinea/CERFIG-24667/2021	EPI_ISL_4205885		Clinical specimen	Centre de Recherche et de Formation en Infectiologie Guin√©e	Alpha Kabinet KEITA et al
hCoV-19/Liechtenstein/FL-UHB-4202201501/2021	EPI_ISL_3344073		Labormedizinisches Zentrum Dr Risch	Clinical Bacteriology	Tim Roloff et al
hCoV-19/Benin/NMIMR-356362/2021	EPI_ISL_7139729		National Reference Laboratory, Laboratories Department, Cotonou, Benin	Noguchi Memorial Institute for Medical Research, University of Ghana, Legon, Ghana	Rene K. Keke et al
hCoV-19/Benin/NMIMR-LCP90816/2021	EPI_ISL_7139859		National Reference Laboratory, Laboratories Department, Cotonou, Benin	Noguchi Memorial Institute for Medical Research, University of Ghana, Legon, Ghana	Rene K. Keke et al
hCoV-19/Togo/NMIMR-21-TGS-330/2021	EPI_ISL_3915050		Institut National D‚Äôhygiene, Lome, Togo	Noguchi Memorial Institute for Medical Research, University of Ghana, Legon, Ghana	Afiwa W. Halatoko et al
hCoV-19/Gabon/GG0620/2021	EPI_ISL_11522605		Centre de Recherches Medicales de Lambarene	Department of Emerging Infectious Diseases, Institute of Tropical Medicine, Nagasaki University	Haruka Abe et al
hCoV-19/Gabon/CERMEL-GG0230/2021	EPI_ISL_4703106		Centre de Recherches M√©dicales de Lambar√©n√©	Centre de Recherches M√©dicales de Lambar√©n√©	G√©d√©on Prince Manouana et al
hCoV-19/Ecuador/ZZL-4/2020	EPI_ISL_660070		Zurita & Zurita Laboratorios	Zurita & Zurita Laboratorios	Gabriela Sevillano Camilo Zurita-Salinas Karen Loaiza David Ortega-Paredes Jeannete Zurita et al
hCoV-19/Sweden/20-22278/2020	EPI_ISL_654893		Klinisk mikrobiologi	The Public Health Agency of Sweden	Anna-Malin Linde et al
hCoV-19/Armenia/UW-ARM29/2020	EPI_ISL_1854623	MZ230702.1	National Center of Disease Control and Prevention of the Republic of Armenia	UW Virology Lab	Pavitra Roychoudhury et al
hCoV-19/Zimbabwe/ZW-25255/2020	EPI_ISL_1191811		National Microbiology Reference Laboratory	Quadram Institute Bioscience	Tapfumanei Mashe et al
hCoV-19/Belgium/UGent-502/2020	EPI_ISL_1404133		HCRC	HCRC	Laurens Lambrechts et al
hCoV-19/NewZealand/20VR0712/2020	EPI_ISL_456163	MZ331884.1	PathLab Bay of Plenty	Institute of Environmental Science and Research (ESR)	Matt Storey et al
hCoV-19/Indonesia/JK-FKUI-F102/2020	EPI_ISL_3533117		Department of Internal Medicine, Cipto Mangunkusumo National General Hospital Indonesia Jakarta	Faculty of Medicine, Universitas Indonesia	Murdani Abdullah et al
hCoV-19/Indonesia/JK-LIPI-008/2020	EPI_ISL_833393		RS MMC Jakarta, Indonesia	Biosafety Level-3 Laboratory, Indonesian Institute of Sciences (LIPI)	Anggia Prasetyoputri et al
hCoV-19/SouthAfrica/KRISP-K001079/2020	EPI_ISL_509333		NHLS-IALCH	KRISP, KZN Research Innovation and Sequencing Platform	Giandhari J et al
hCoV-19/Australia/ACT0094/2020	EPI_ISL_735503		ACT Pathology	Schwessinger Lab	Robyn N Hall et al
hCoV-19/Serbia/Lipljan-005360911/2020	EPI_ISL_904010		Veterinary Specialized Institute Kraljevo	Veterinary Specialized Institute "Kraljevo", Serbia	Vidanovic et al
hCoV-19/Vietnam/VNHN_4864/2020	EPI_ISL_455708		National Hospital of Tropical Diseases	Oxford University Clinical Research Unit, Hanoi, Vietnam	Nguyen Thi Tam et al
hCoV-19/NewZealand/20VR3802/2020	EPI_ISL_548138		Canterbury Health Laboratories	Institute of Environmental Science and Research (ESR)	Xiaoyun Ren et al
hCoV-19/NewZealand/20VR3828/2020	EPI_ISL_548140		Canterbury Health Laboratories	Institute of Environmental Science and Research (ESR)	Xiaoyun Ren et al
hCoV-19/Gabon/K0376/2020	EPI_ISL_11522713		Centre de Recherches Medicales de Lambarene	Department of Emerging Infectious Diseases, Institute of Tropical Medicine, Nagasaki University	Haruka Abe et al
hCoV-19/Venezuela/VEN-89312/2020	EPI_ISL_476702		Incubadora Venezolana de Ciencia, Venezuela	Incubadora Venezolana de Ciencia, Venezuela / Instituto Nacional de Salud, Bogot√°, Colombia / Grupo de Investigaciones Microbiol√≥gicas-UR (GIMUR), Departamento de Biolog√≠a, Facultad de Ciencias Naturales, Universidad del Rosario, Bogot√°, Colombia / Icahn School of Medicine at Mount Sinai, New York, USA	Alberto Paniz-Mondolfi et al
hCoV-19/Oman/520278568/2020	EPI_ISL_2925612		Oman-NIC	Oman-National Influenza Center	Samiha Al Kharusi et al
hCoV-19/Mongolia/141640/2021	EPI_ISL_9898122		National Center for Communicable Diseases (NCCD) National Influenza Center	National Center for Communicable Diseases (NCCD) National Influenza Center	Naranzul Tsedenbal et al
hCoV-19/Venezuela/11MZ/2020	EPI_ISL_1577798	MT907518.1	INHRR	Laboratorio de Virolog√≠a Molecular	Loureiro CL et al
hCoV-19/Indonesia/JB-GS-WJHL-ITB-GS-022/2020	EPI_ISL_7472498		West Java Health Laboratory	West Java Health Laboratory; School of Life Sciences and Technology, Institut Teknologi Bandung	Azzania Fibriani et al
hCoV-19/Latvia/1841/2021	EPI_ISL_1613833		LIC	Latvian Biomedical Research and Study Centre	Janis Pjalkovskis et al
hCoV-19/Kazakhstan/7758/2021	EPI_ISL_1341641		Laboratory of Virology, National center of expertise	RSE "National Center of Expertise" and RSE "National center for Biotechnology"	Abdaliyev Askar et al
hCoV-19/BurkinaFaso/3069/2020	EPI_ISL_660504		Laboratoire de Microbiologie CHU Souro Sanou	Centre Muraz	Abdoul-Salam Ouedraogo et al
hCoV-19/Nepal/2097/2020	EPI_ISL_754068		Nepal Korea Friendship Municipality Hospital	Nepal Health Research Council	Pradip Gyanwali et al
hCoV-19/India/KL-GENESCOV02416/2021	EPI_ISL_7217684		INSACOG-IGIB and Kerala State SARS-COV-2 Genome Surveillance Programme (GENESCOV2)	INSACOG and GENESCOV2 at CSIR Institute of Genomics and Integrative Biology	INSACOG-IGIB et al
hCoV-19/Oman/13551583/2020	EPI_ISL_1819076		Oman-NIC	Oman-National Influenza Center-Department of Microbiology and Immunology-SQUH	Samira Al-Maruqi et al
hCoV-19/Bahamas/33852/2020	EPI_ISL_1415398		Reference Laboratory of the Ministry of Health	Laboratory of Respiratory Viruses and Measles, Oswaldo Cruz Institute, FIOCRUZ	Paola Resende et al
hCoV-19/Bolivia/Beni-GM3-1/2021	EPI_ISL_2802862		Laboratorio de Biologia Molecular, Hospital General de Guayaramerin, Beni, Bolivia	Microbiologia Molecular, Instituto SELADIS, Universidad Mayor de San Andr√©s	Oscar M. Rollano-Pe√±aloza et al
hCoV-19/SierraLeone/CPHRL-094/2021	EPI_ISL_4755979		China P3 Laboratory	Central Public Health Reference Laboratory	Allan K.O. Campbell et al
hCoV-19/Japan/PG-30916/2021	EPI_ISL_1929881		Pathogen Genomics Center, National Institute of Infectious Diseases	Pathogen Genomics Center, National Institute of Infectious Diseases	Tsuyoshi Sekizuka et al B
hCoV-19/Ecuador/USFQ-553/2020	EPI_ISL_728202		Institute of Microbiology, Universidad San Francisco de Quito	Institute of Microbiology, Universidad San Francisco de Quito	Sully M√°rquez et al
hCoV-19/Australia/NSW1390/2020	EPI_ISL_779400		South Eastern Area Laboratory Services (SEALS)	NSW Health Pathology - Institute of Clinical Pathology and Medical Research; Westmead Hospital; University of Sydney	CIDM-PH et al.
hCoV-19/Peru/CUS-INS-1971/2021	EPI_ISL_3376160		Laboratorio de Referencial Nacional de Virus Respiratorios	Laboratorio de Referencial Nacional de Virus Respiratorios	Carlos Padilla Rojas et al
hCoV-19/NewZealand/20CV0516/2020	EPI_ISL_626354		LabPLUS	Institute of Environmental Science and Research (ESR)	Xiaoyun Ren et al
hCoV-19/Peru/LIM-INS-078/2020	EPI_ISL_536478		Instituto Nacional de Salud	Laboratorio de Infecciones Respiratorias Agudas	Eduardo Juscamayta Lopez et al
hCoV-19/Australia/WA601/2021	EPI_ISL_857468		PathWest Laboratory Medicine WA	PathWest Laboratory Medicine WA Microbial Surveillance Unit	PathWest Laboratory Medicine WA Microbial Surveillance Unit et al
hCoV-19/Senegal/107687/2020	EPI_ISL_8525862		Institut Pasteur de Dakar	Institut Pasteur de Dakar	Diallo Amadou et al
hCoV-19/Jordan/SEARCH-5447/2020	EPI_ISL_755118		Biolab Diagnostic Laboratories	Andersen lab at Scripps Research	Issa Abu-Dayyeh et al
hCoV-19/Jordan/SEARCH-5432/2020	EPI_ISL_755239		Biolab Diagnostic Laboratories	Andersen lab at Scripps Research	Issa Abu-Dayyeh et al
hCoV-19/BosniaandHerzegovina/VFS-UNSA-LMGFI004/2020	EPI_ISL_955144		University of Sarajevo, Veterinary Faculty, Laboratory for Molecular Diagnostic and Research Laboratory	University of Sarajevo, Veterinary Faculty, Laboratory for Molecular Diagnostic and Research Laboratory	Goletiƒá T. et al
hCoV-19/Russia/TA-2KFU_COV_26/2020	EPI_ISL_1859733		Kazan Federal University, Academic Consortium	FEDERAL RESEARCH AND CLINICAL CENTER OF PHYSICAL-CHEMICAL MEDICINE OF FEDERAL MEDICAL BIOLOGICAL AGENCY, Academic Consortium	Vladislav Babenko et al
hCoV-19/NewZealand/20VR2052/2020	EPI_ISL_536792	MZ332165.1	Canterbury Health Laboratories	Institute of Environmental Science and Research (ESR)	Xiaoyun Ren et al
hCoV-19/NewZealand/20CV0285/2020	EPI_ISL_579075		Canterbury Health Laboratories	Institute of Environmental Science and Research (ESR)	Xiaoyun Ren et al
hCoV-19/Slovenia/9324/2020	EPI_ISL_2644003		Institute of Microbiology and Immunology, Faculty of Medicine, University of Ljubljana	Institute of Microbiology and Immunology, Faculty of Medicine, University of Ljubljana	Alen Suljiƒç et al
hCoV-19/NewZealand/20VR3066/2020	EPI_ISL_579406	MZ332401.1	North Shore Hospital	Institute of Environmental Science and Research (ESR)	Xiaoyun Ren et al
hCoV-19/NewZealand/20VR3119/2020	EPI_ISL_579425	MZ332418.1	LabPLUS	Institute of Environmental Science and Research (ESR)	Xiaoyun Ren et al
hCoV-19/Russia/MOW-RSMU-GC-SAR018/2020	EPI_ISL_1712255		FSBI ¬´NATIONAL MEDICAL RESEARCH CENTER FOR OBSTETRICS, GYNECOLOGY AND PERINATOLOGY NAMED AFTER ACADEMICIAN V.I.KULAKOV¬ª MINISTRY OF HEALTHCARE OF THE RUSSIAN FEDERATION	Center for Precision Genome Editing and Genetic Technologies for Biomedicine, Pirogov Medical University, Moscow, Russian Federation	Yegor Botsmanov et al
hCoV-19/SaudiArabia/KAIMRC-S151/2020	EPI_ISL_3799753		Clinical Microbiology Lab, King Abdulaziz Medical City, Ministry of National Guard ‚Äì Health Affairs, Riyadh, Saudi Arabia	Infectious Diseases Research, King Abdullah International Medical Research Center (KAIMRC), Riyadh, Saudi Arabia	Alghoribi et al
hCoV-19/SaudiArabia/KAIMRC-S581/2021	EPI_ISL_3799863		Clinical Microbiology Lab, King Abdulaziz Medical City, Ministry of National Guard ‚Äì Health Affairs, Riyadh, Saudi Arabia	Infectious Diseases Research, King Abdullah International Medical Research Center (KAIMRC), Riyadh, Saudi Arabia	Alghoribi et al
hCoV-19/Jordan/Biolab0240/2021	EPI_ISL_5852748		Biolab Diagnostic Laboratories	Biolab Diagnostic Laboratories	Issa Abu-Dayyeh et al
hCoV-19/Australia/SA0637/2021	EPI_ISL_1704674		SA Pathology	SA Pathology	Lex Leong et al
hCoV-19/SouthKorea/KCDC2708/2020	EPI_ISL_522487		Division of Viral Diseases, Center for Laboratory Control of Infectious Diseases, Korea Centers for Diseases Control and Prevention	Division of Viral Diseases, Center for Laboratory Control of Infectious Diseases, Korea Centers for Diseases Control and Prevention	Jeong-Min Kim et al
hCoV-19/India/AS-CSIR-NEIST-INSACOG-NEIST14-CIDIN0860/2020	EPI_ISL_8889212		Centre for Infectious Diseases, CSIR-NEIST	Centre for Infectious Diseases, CSIR-NEIST	Romi Wahengbam et al
hCoV-19/Madagascar/IPM-30947/2020	EPI_ISL_3716590		Virology Unit, Institut Pasteur de Madagascar	Institut Pateur de Dakar	Norosoa Razanajatovo et al
hCoV-19/CostaRica/INC-0173/2020	EPI_ISL_770003		Area De Salud La Cruz	Inciensa, Instituto Costarricense de Investigaci√≥n y Ense√±anza en Nutrici√≥n y Salud	Francisco Duarte et al
hCoV-19/Mozambique/INS-K011782/2020	EPI_ISL_2396896		Instituto Nacional de Saude (INS), Mozambique	KRISP, KZN Research Innovation and Sequencing Platform	Nalia Ismael et al
hCoV-19/Brunei/2/2021	EPI_ISL_1122420		National Public Health Laboratory, National Centre for Infectious Diseases	National Virology Reference Laboratory	Tze Minn Mak et al
hCoV-19/France/OCC-SC520/2020	EPI_ISL_660707		CHU Montpellier	CNR Virus des Infections Respiratoires - France SUD	Antonin Bal et al
hCoV-19/Mongolia/UB-42303/2020	EPI_ISL_9879597		National Center for Communicable Diseases (NCCD) National Influenza Center	National Center for Communicable Diseases (NCCD) National Influenza Center	Naranzul Tsedenbal et al
hCoV-19/Ecuador/USFQ-109/2020	EPI_ISL_486844		Institute of Microbiology, Universidad San Francisco de Quito	Institute of Microbiology, Universidad San Francisco de Quito	Bel√©n Prado-Vivar et al
hCoV-19/Slovakia/UKBA-411/2020	EPI_ISL_718259		Institute of Virology, Biomedical Research Center of the Slovak Academy of Sciences, Bratislava	Faculty of Natural Sciences, Comenius University, Bratislava	Bro≈àa Brejov√° et al
hCoV-19/Heilongjiang/HU-AUMC-000689/2021	EPI_ISL_1678810		Department of Medical Microbiology & Infection prevention, Amsterdam University Medical Centers location AMC	Department of Medical Microbiology & Infection prevention, Amsterdam University Medical Centers location AMC	Matthijs Welkers et al
hCoV-19/Ukraine/UA-RIVM-21893/2020	EPI_ISL_3253278		Dutch COVID-19 response team	National Institute for Public Health and the Environment (RIVM)	Adam Meijer et al
hCoV-19/Germany/NW-RKI-I-028878/2020	EPI_ISL_1211991		Chemisches und Veterin√§runtersuchungsamt Ostwestfalen-Lippe	Robert Koch Institute	?
hCoV-19/Slovakia/UKBA-724/2020	EPI_ISL_875538		Institute of Virology, Biomedical Research Center of the Slovak Academy of Sciences, Bratislava	Faculty of Natural Sciences, Comenius University, Bratislava	Vikt√≥ria ƒåabanov√° et al
hCoV-19/Armenia/IMB1-8/2021	EPI_ISL_1139153		National Center of Disease Control and Prevention of the Republic of Armenia	Institute of Molecular Biology NAS RA, Republic of Armenia, Department of Bioengineering, BioinformaticsInstitute and Molecular Biology IBMPh RAU, Republic of Armenia	Arsen Arakelyan et al
hCoV-19/Guatemala/ASI2092/2021	EPI_ISL_5926943		Hospital General San Juan de Dios	Asociaci√≥n de Salud Integral / Cl√≠nica Familiar "Luis √Ångel Garc√≠a"	Eduardo Arathon et al
hCoV-19/Azerbaijan/un-ChVir24287_10/2020	EPI_ISL_9214528		Ministry of Health of the Republic of Azerbaijan	Charit√© Universit√§tsmedizin Berlin, Institut f√ºr Virologie	Victor M Corman et al
hCoV-19/Argentina/PAIS-F0011/2020	EPI_ISL_964897		Sistema Integrado de Emergencias de Neuqu√©n (SIEN)	Laboratorio Central Mg. Luis Alfredo Pianciola on behalf of 'Proyecto Argentino Interinstitucional de genomica de SARS-CoV-2' (PAIS Consortium)	Liliana Fonseca et al
hCoV-19/Uzbekistan/Tashkent-CGB-02/2020	EPI_ISL_1477044		Private clinic of Biogen Med, Tashkent, Uzbekistan	Center of Genomics and bioinformatics, Bioinformatics laboratory	Mirzakamol S Ayubov et al
hCoV-19/env/Qingdao/IVDC-010-10/2020	EPI_ISL_591279		National Institute for Viral Disease Control and Prevention, China CDC	National Institute for Viral Disease Control and Prevention, China CDC	Huilai Ma et al
hCoV-19/Denmark/DCGC-2562/2020	EPI_ISL_617820		Department of Virus and Microbiological Special Diagnostics, Statens Serum Institut, Denmark	Albertsen lab, Department of Chemistry and Bioscience, Aalborg University, Denmark	Danish Covid-19 Genome Consortia et al
hCoV-19/England/ALDP-9E630E/2020	EPI_ISL_580575	OA990076.1	Lighthouse Lab in Alderley Park	Wellcome Sanger Institute for the COVID-19 Genomics UK (COG-UK) consortium	Jacquelyn Wynn et al
hCoV-19/Guatemala/GUA-LNS-48232/2020	EPI_ISL_2825113		Laboratorio Nacional de Salud	Laboratorio Nacional de Salud	Linda Mendoza et al
hCoV-19/England/BIRM-6103A/2020	EPI_ISL_473430		University of Birmingham	COVID-19 Genomics UK (COG-UK) Consortium	Institute of Microbiology et al
hCoV-19/Germany/TH-IIMK-CaSe-7/2020	EPI_ISL_728298		Jena University Hospital, Institute for Infectious Diseases and Infection Control	Institute of infectious medicine & hospital hygiene, CaSe-Group	Spott et al
hCoV-19/Mongolia/UB-12770/2020	EPI_ISL_9879585		National Center for Communicable Diseases (NCCD) National Influenza Center	National Center for Communicable Diseases (NCCD) National Influenza Center	Naranzul Tsedenbal et al
hCoV-19/Japan/PG-34369/2021	EPI_ISL_1934287		Pathogen Genomics Center, National Institute of Infectious Diseases	Pathogen Genomics Center, National Institute of Infectious Diseases	Tsuyoshi Sekizuka et al B
hCoV-19/Japan/FJ581/2020	EPI_ISL_4418329		Department of Emerging Infectious Diseases, Institute of Tropical Medicine, Nagasaki University	Department of Emerging Infectious Diseases, Institute of Tropical Medicine, Nagasaki University	Haruka Abe et al
hCoV-19/Kazakhstan/53468/2020	EPI_ISL_1335044		Laboratory of virology, National center of expertise	RSE "National Center for Biotechnology" and RSE "National Center of Expertise"	Shevtsov Alexandr et al
hCoV-19/Kazakhstan/129545/2020	EPI_ISL_1365363		Laboratory of virology, National center of expertise	RSE "National Center for Biotechnology" and RSE "National Center of Expertise"	Shevtsov Alexandr et al
hCoV-19/Russia/TA-2KFU_COV_30/2020	EPI_ISL_1859621		Kazan Federal University, Academic Consortium	FEDERAL RESEARCH AND CLINICAL CENTER OF PHYSICAL-CHEMICAL MEDICINE OF FEDERAL MEDICAL BIOLOGICAL AGENCY, Academic Consortium	Vladislav Babenko et al
hCoV-19/Crimea/CRIE-L189B0546b/2021	EPI_ISL_2031957		Molecular diagnostic laboratory of Federal Budget Institution of Science "Central Research Institute of Epidemiology" of The Federal Service on Customers' Rights Protection and Human Well-being Surveillance	Group of Genomics and Postgenomic Technologies of Central Research Institute of Epidemilology	Samojlov A.E. et al
hCoV-19/Heilongjiang/IVDC-HEB-267/2021	EPI_ISL_9910218		Heilongjiang Center for Disease Control and Prevention	National Institute for Viral Disease Control and Prevention, China CDC	Ming Yang et al
hCoV-19/Mongolia/UB-58019/2020	EPI_ISL_9879603		National Center for Communicable Diseases (NCCD) National Influenza Center	National Center for Communicable Diseases (NCCD) National Influenza Center	Naranzul Tsedenbal et al
hCoV-19/Kazakhstan/2611/2021	EPI_ISL_1341501		Laboratory of Virology, National center of expertise	RSE "National Center of Expertise" and RSE "National center for Biotechnology"	Abdaliyev Askar et al
hCoV-19/Kazakhstan/2610/2021	EPI_ISL_1341642		Laboratory of Virology, National center of expertise	RSE "National Center of Expertise" and RSE "National center for Biotechnology"	Abdaliyev Askar et al
hCoV-19/Madagascar/IPM-40198/2020	EPI_ISL_3716691		Virology Unit, Institut Pasteur de Madagascar	Institut Pateur de Dakar	Norosoa Razanajatovo et al
hCoV-19/Indonesia/SB_39/2020	EPI_ISL_1447359		Diagnostic and Research Center of Infectious Diseases, Medical Faculty, Andalas University	Diagnostic and Research Center of Infectious Diseases, Medical Faculty, Andalas University	Andani Eka Putra et al
hCoV-19/Mozambique/KRISP-MZ154276/2020	EPI_ISL_636979		HP Pemba	KRISP, KZN Research Innovation and Sequencing Platform	Ismael N et al
hCoV-19/Paraguay/iics_8709/2021	EPI_ISL_2234888		IICS-UNA	IICS-UNA	Magaly Martinez et al
hCoV-19/Paraguay/33627/2020	EPI_ISL_1340752		Departamento de Virologia, Laboratorio Central de Salud P√∫blica, Avenida Venezuela y Teniente Escurra, Asunci√≥n, Paraguay	Laboratory of Respiratory Viruses and Measles, Oswaldo Cruz Institute, FIOCRUZ	Paola Resende et al
hCoV-19/Paraguay/33623/2020	EPI_ISL_1340753		Departamento de Virologia, Laboratorio Central de Salud P√∫blica, Avenida Venezuela y Teniente Escurra, Asunci√≥n, Paraguay	Laboratory of Respiratory Viruses and Measles, Oswaldo Cruz Institute, FIOCRUZ	Paola Resende et al
hCoV-19/Brazil/MA-FIOCRUZ-34261/2020	EPI_ISL_2983472		Laboratorio Central de Saude Publica do Estado do Maranhao (LACEN-MA)	Laboratory of Respiratory Viruses and Measles, Oswaldo Cruz Institute, FIOCRUZ	Paola Resende et al
hCoV-19/Paraguay/29931/2021	EPI_ISL_6944413	ON017440.1	Laboratorio Central de Salud Publica	Viral Special Pathogens Branch, Centers for Disease Control and Prevention	Cynthia V√°zquez et al
hCoV-19/Tunisia/Q-8413/2021	EPI_ISL_10101326		Institut Pasteur de Tunis	Institut Pasteur de Dakar	Chouikha Anissa et al
hCoV-19/Suriname/SR-102/2020	EPI_ISL_2502546		Central Laboratory, Bureau of Public Health (BOG) and Academic Hospital Paramaribo	Erasmus Medical Center	Bas B Oude Munnink et al
hCoV-19/Suriname/SR-106/2020	EPI_ISL_2502549		Central Laboratory, Bureau of Public Health (BOG) and Academic Hospital Paramaribo	Erasmus Medical Center	Bas B Oude Munnink et al
hCoV-19/Bolivia/LaPaz_GM3-3/2021	EPI_ISL_2802858		BioMoLab	Molecular Genetics Laboratory, Instituto de Investigaciones Qu√≠micas, Universidad Mayor de San Andr√©s	Oscar M. Rollano-Pe√±aloza et al
hCoV-19/Brazil/BA-FIOCRUZ-PVM65116/2021	EPI_ISL_8127488		Plataforma de Vigilancia Molecular (PVM) - FIOCRUZ/BA	Plataforma de Vigilancia Molecular (PVM) - FIOCRUZ/BA	Laise de Moraes et al
hCoV-19/Brazil/GO-HLAGYN-1652117/2021	EPI_ISL_2222917		HLAGYN - Laboratorio de Imunologia de Transplantes de Goias	HLAGYN - Laboratorio de Imunologia de Transplantes de Goias	Fernando Antonio Vinhal dos Santos et al
hCoV-19/Brazil/GO-1196/2021	EPI_ISL_985306		LACEN do Estado de Goias	Instituto Adolfo Lutz, Interdiciplinary Procedures Center, Strategic Laboratory	Claudio Tavares Sacchi et al
hCoV-19/Paraguay/WOR12903A849/2021	EPI_ISL_6944592	ON017273.1	Laboratorio Central de Salud Publica	Viral Special Pathogens Branch, Centers for Disease Control and Prevention	Cynthia V√°zquez et al
hCoV-19/Paraguay/iics_12266/2021	EPI_ISL_4071900		IICS-UNA	IICS-UNA	Magaly Martinez et al
hCoV-19/Venezuela/Dtt24/2021	EPI_ISL_2628304	MZ611969.1	IVIC	Laboratorio de Virolog√≠a Molecular	Rossana C Jaspe et al
hCoV-19/Argentina/INEI103603/2021	EPI_ISL_2135988		Servicio Virosis Respiratorias-Departamento Virolog√≠a-INEI	Instituto Nacional Enfermedades Infecciosas C.G.Malbran	Baumeister E. et al
hCoV-19/TrinidadandTobago/63866/2021	EPI_ISL_8939321		Trinidad Public Health Laboratory	Carrington Lab, Department of Preclinical Sciences, Faculty of Medical Sciences, The University of the West Indies, St Augustine Campus	Nikita S. D. Sahadeo et al
hCoV-19/Colombia/DC-SDS-817613/2021	EPI_ISL_7835302		Laboratorio de Salud P√∫blica de Bogot√°	Gencore - Universidad de los Andes	Luisa Sacristan et al
hCoV-19/Venezuela/Dtt17/2021	EPI_ISL_2628209	MZ611960.1	IVIC	Laboratorio de Virolog√≠a Molecular	Rossana C Jaspe et al
hCoV-19/USA/NE-CDC-2-4504074/2021	EPI_ISL_2689930	MZ451759.1	NE Public Health Laboratory	Centers for Disease Control and Prevention Division of Viral Diseases, Pathogen Discovery	Mili Sheth et al
hCoV-19/USA/VT-CDCBI-CRSP_HH5TDU2TUHNCYDGV/2021	EPI_ISL_2193179	MZ257100.1	Broad Institute Clinical Research Sequencing Platform	Infectious Disease Program, Broad Institute of Harvard and MIT	Siddle et al
hCoV-19/Suriname/SR-648/2021	EPI_ISL_5017977		Central Laboratory, Bureau of Public Health (BOG) and Academic Hospital Paramaribo	Erasmus Medical Center	Bas B Oude Munnink et al
hCoV-19/Canada/ON-PHL-21-08766/2021	EPI_ISL_8322693		Public Health Ontario Laboratory	Public Health Ontario Laboratory	Vanessa G Allen et al
hCoV-19/NewZealand/21CV0182/2021	EPI_ISL_1904855		Canterbury Health Laboratories	Institute of Environmental Science and Research (ESR)	Rachel Boyle et al
hCoV-19/Paraguay/238972/2021	EPI_ISL_6948470		Cyrlab	Laboratorio Central de Salud P√∫blica	Sandra Gonzalez et al
hCoV-19/Paraguay/199993/2021	EPI_ISL_4303383		Laboratorio Central de Salud P√∫blica	Laboratorio Central de Salud P√∫blica	Sandra Gonzalez et al
hCoV-19/Mexico/TAM_IBT_IMSS_2309/2021	EPI_ISL_3347531		Centro de Investigaci√≥n Biom√©dica del Noreste (CIBIN)	Instituto de Biotecnolog√≠a de la UNAM	Consorcio Mexicano de Vigilancia Gen√≥mica (CoViGen-Mex). Authors (in alphabetical order): Julio Elias Alvarado-Yaah et al
hCoV-19/Peru/LAM-INS-6858/2021	EPI_ISL_5199240		Laboratorio de Referencia Nacional de Virus Respiratorios. Centro Nacional de Salud Publica. Instituto Nacional de Salud Peru.	Laboratorio de Referencia Nacional de Virus Respiratorios. Centro Nacional de Salud Publica. Instituto Nacional de Salud Peru.	Carlos Padilla Rojas et al
hCoV-19/Paraguay/WOR12903A876/2021	EPI_ISL_6944633	ON017314.1	Laboratorio Central de Salud Publica	Viral Special Pathogens Branch, Centers for Disease Control and Prevention	Cynthia V√°zquez et al
hCoV-19/Brazil/PR-OPAS-23127/2021	EPI_ISL_4000803		Laboratorio Central do Estado do Parana	Laboratorio Central do Estado do Parana	Maria do Carmo Debur Rossa et al
hCoV-19/Mexico/SLP-InDRE_FB16835B_S2931/2021	EPI_ISL_2545819		LESP San Luis Potosi	Instituto de Diagnostico y Referencia Epidemiologicos (INDRE)	Claudia Wong-Arambula et al
hCoV-19/Mexico/CAM-LANGEBIO_IMSS_1517/2021	EPI_ISL_2942630		Unidad de Investigacion Medica de Yucatan (UIMY)	Unidad de Genomica Avanzada	Consorcio Mexicano de Vigilancia Genomica (CoViGen-Mex). Authors (in alphabetical order): Julio Elias Alvarado-Yaah et al
hCoV-19/Belize/CML-107/2021	EPI_ISL_4296411		Central Medical Laboratory	Baylor College of Medicine	Alexander Kneubehl et al
hCoV-19/Mexico/TAM-INMEGEN-17-143/2021	EPI_ISL_3067934		Salud Digna	Instituto Nacional de Medicina Genomica	Cedro-Tanda A et al
hCoV-19/Bolivia/SAN-CABANA-PE-UPCH-2228/2021	EPI_ISL_8800649		Laboratorio de Diagn√≥stico e Investigaci√≥n BIOSCIENCE SRL	Laboratorio de Gen√≥mica Microbiana, Universidad Peruana Cayetano Heredia	Esdenka P√©rez et al
hCoV-19/Bolivia/CH-INLASA-27102/2021	EPI_ISL_11533136		HOSPITAL SANTA BARBARA	Instituto Nacional de Laboratorios de Salud "Dr. N√©stor Morales Villaz√≥n" (INLASA)	Guzm√°n-Otazo et al
hCoV-19/Colombia/VAC-INS-VG-2853/2021	EPI_ISL_2674316		COMFANDI - SAN NICOLAS	Instituto Nacional de Salud- Direcci√≥n de Investigaci√≥n en Salud P√∫blica	Katherine Laiton-Donato et al
hCoV-19/Argentina/INEI107762/2021	EPI_ISL_4083354		Servicio Virosis Respiratorias-Departamento Virolog√≠a-INEI	Instituto Nacional Enfermedades Infecciosas C.G.Malbran	Baumeister E. et al
hCoV-19/Argentina/INEI110935/2021	EPI_ISL_5656046		Servicio Virosis Respiratorias-Departamento Virolog√≠a-INEI	Instituto Nacional Enfermedades Infecciosas C.G.Malbran	Baumeister E. et al
hCoV-19/Argentina/INEI106122/2021	EPI_ISL_4082558		Servicio Virosis Respiratorias-Departamento Virolog√≠a-INEI	Instituto Nacional Enfermedades Infecciosas C.G.Malbran	Baumeister E. et al
hCoV-19/Suriname/SR-356/2021	EPI_ISL_3462653		Central Laboratory, Bureau of Public Health (BOG) and Academic Hospital Paramaribo	Erasmus Medical Center	Bas B Oude Munnink et al
hCoV-19/Suriname/SR-342/2021	EPI_ISL_3462647		Central Laboratory, Bureau of Public Health (BOG) and Academic Hospital Paramaribo	Erasmus Medical Center	Bas B Oude Munnink et al
hCoV-19/Uruguay/UY-NYULH2124/2021	EPI_ISL_2427702		Laboratorio de Biolog√≠a Molecular M√©dica Uruguaya	Departments of Pathology and Medicine, New York University School of Medicine	Maria Victoria Elizondo et al
hCoV-19/Panama/GMI-PASEQ303/2021	EPI_ISL_11695531		Gorgas Memorial Institute of Health Studies	Gorgas Memorial Institute of Health Studies	Claudia Gonzalez et al
hCoV-19/Bolivia/SAN-CABANA-PE-UPCH-2227/2021	EPI_ISL_8800628		Laboratorio de Diagn√≥stico e Investigaci√≥n BIOSCIENCE SRL	Laboratorio de Gen√≥mica Microbiana, Universidad Peruana Cayetano Heredia	Esdenka P√©rez et al
hCoV-19/Chile/AP-100357/2021	EPI_ISL_2543632		Genetica Molecular and Subdepartamento de Virologia ISP Chile	Instituto de Salud Publica de Chile	Karen Orostica et al
hCoV-19/Mozambique/N25007/2021	EPI_ISL_9452303		Instituto Nacional de Sa√∫de (National Institute of Health)	National Institute for Communicable Diseases of the National Health Laboratory Service	Viegas Sofia et al
hCoV-19/Mozambique/CERI-KRISP-K033869/2021	EPI_ISL_9418720		Instituto Nacional de Saude (INS), Mozambique	CERI, Centre for Epidemic Response and Innovation, Stellenbosch University and KRISP, KZN Research Innovation and Sequencing Platform, UKZN.	Nalia Ismael et al
hCoV-19/Turkey/HSGM-G5816/2022	EPI_ISL_11575205		Ministry of Health Turkey	Ministry of Health Turkey	Fatma Bayrakdar et al
hCoV-19/Turkey/HSGM-G6440/2022	EPI_ISL_11792785		Ministry of Health Turkey	Ministry of Health Turkey	Fatma Bayrakdar et al
hCoV-19/Algeria/13828/2022	EPI_ISL_10752635		NIC, Viral Respiratory Unit	Virology Departement	Fayez Khardine et al
hCoV-19/SouthAfrica/NICD-N38280/2022	EPI_ISL_11773274		Lancet Laboratories	National Institute for Communicable Diseases of the National Health Laboratory Service	Amoako DG et al
hCoV-19/SouthAfrica/NICD-N38127/2022	EPI_ISL_11867511		AMPATH	National Institute for Communicable Diseases of the National Health Laboratory Service	Amoako DG et al
hCoV-19/SouthAfrica/NICD-N37125/2022	EPI_ISL_11674786		Lancet Laboratories	National Institute for Communicable Diseases of the National Health Laboratory Service	Amoako DG et al
hCoV-19/Austria/LB-R00068-S348/2022	EPI_ISL_11883219		Lifebrain PCR-COVID-19-Labor, Klinik Penzing - Wiener Gesundheitsverbund	Lifebrain PCR-COVID-19-Labor, Klinik Penzing - Wiener Gesundheitsverbund	Filip Sima et al
hCoV-19/Germany/BY-RKI-I-689929/2022	EPI_ISL_11817426		SYNLAB MVZ Weiden	Robert Koch Institute	?
hCoV-19/Germany/BY-RKI-I-690860/2022	EPI_ISL_11818312		SYNLAB MVZ Weiden	Robert Koch Institute	?
hCoV-19/Germany/BW-RKI-I-697198/2022	EPI_ISL_11823078		MVZ Labor Dr. Limbach & Kollegen GbR	Robert Koch Institute	?
hCoV-19/Germany/BW-RKI-I-691621/2022	EPI_ISL_11819060		MVZ Labor Dr. Limbach & Kollegen GbR	Robert Koch Institute	?
hCoV-19/Germany/BW-RKI-I-691649/2022	EPI_ISL_11819086		MVZ Labor Dr. Limbach & Kollegen GbR	Robert Koch Institute	?
hCoV-19/SouthAfrica/NICD-N37196/2022	EPI_ISL_11542465		VERMAAK	National Institute for Communicable Diseases of the National Health Laboratory Service	Amoako DG et al
hCoV-19/SouthAfrica/NICD-N37417/2022	EPI_ISL_11542604		AMPATH	National Institute for Communicable Diseases of the National Health Laboratory Service	Amoako DG et al
hCoV-19/SouthAfrica/CERI-KRISP-K036980/2022	EPI_ISL_11017528		National Health Laboratory Services	CERI, Centre for Epidemic Response and Innovation, Stellenbosch University and KRISP, KZN Research Innovation and Sequencing Platform, UKZN.	Nokukhanya Mdlalose et al
hCoV-19/SouthAfrica/CERI-KRISP-K038392/2022	EPI_ISL_11621340		National Health Laboratory Service	CERI, Centre for Epidemic Response and Innvoation, Stellenbosch University and KRISP, KZN Research Innovation and Sequencing Platform, UKZN.	Mdlalose N et al
hCoV-19/SouthAfrica/CERI-KRISP-K038409/2022	EPI_ISL_11621349		National Health Laboratory Service	CERI, Centre for Epidemic Response and Innvoation, Stellenbosch University and KRISP, KZN Research Innovation and Sequencing Platform, UKZN.	Mdlalose N et al
hCoV-19/SouthAfrica/CERI-KRISP-K038940/2022	EPI_ISL_11763534		National Health Laboratory Services	CERI, Centre for Epidemic Response and Innvoation, Stellenbosch University and KRISP, KZN Research Innovation and Sequencing Platform, UKZN.	Mdlalose N et al
hCoV-19/SouthAfrica/CERI-KRISP-K038942/2022	EPI_ISL_11763536		National Health Laboratory Services	CERI, Centre for Epidemic Response and Innvoation, Stellenbosch University and KRISP, KZN Research Innovation and Sequencing Platform, UKZN.	Mdlalose N et al
hCoV-19/SouthAfrica/CERI-KRISP-K038923/2022	EPI_ISL_11763520		National Health Laboratory Services	CERI, Centre for Epidemic Response and Innvoation, Stellenbosch University and KRISP, KZN Research Innovation and Sequencing Platform, UKZN.	Mdlalose N et al
hCoV-19/SouthAfrica/CERI-KRISP-K038935/2022	EPI_ISL_11763529		National Health Laboratory Services	CERI, Centre for Epidemic Response and Innvoation, Stellenbosch University and KRISP, KZN Research Innovation and Sequencing Platform, UKZN.	Mdlalose N et al
hCoV-19/SouthAfrica/CERI-KRISP-K038936/2022	EPI_ISL_11763530		National Health Laboratory Services	CERI, Centre for Epidemic Response and Innvoation, Stellenbosch University and KRISP, KZN Research Innovation and Sequencing Platform, UKZN.	Mdlalose N et al
hCoV-19/SouthAfrica/NICD-N38274/2022	EPI_ISL_11825947		Lancet Laboratories	National Institute for Communicable Diseases of the National Health Laboratory Service	Amoako DG et al
hCoV-19/SouthAfrica/CERI-KRISP-K037633/2022	EPI_ISL_11207535		National Health Laboratory Service, KwaZulu Natal, South Africa	CERI, Centre for Epidemic Response and Innvoation, Stellenbosch University and KRISP, KZN Research Innovation and Sequencing Platform, UKZN.	Mdlalose N et al
hCoV-19/SouthAfrica/CERI-KRISP-K038941/2022	EPI_ISL_11763535		National Health Laboratory Services	CERI, Centre for Epidemic Response and Innvoation, Stellenbosch University and KRISP, KZN Research Innovation and Sequencing Platform, UKZN.	Mdlalose N et al
hCoV-19/SouthAfrica/CERI-KRISP-K038924/2022	EPI_ISL_11763521		National Health Laboratory Services	CERI, Centre for Epidemic Response and Innvoation, Stellenbosch University and KRISP, KZN Research Innovation and Sequencing Platform, UKZN.	Mdlalose N et al
hCoV-19/SouthAfrica/CERI-KRISP-K037619/2022	EPI_ISL_11207525		National Health Laboratory Service, KwaZulu Natal, South Africa	CERI, Centre for Epidemic Response and Innvoation, Stellenbosch University and KRISP, KZN Research Innovation and Sequencing Platform, UKZN.	Mdlalose N et al
hCoV-19/SouthAfrica/NICD-N37970/2022	EPI_ISL_11867415		VERMAAK	National Institute for Communicable Diseases of the National Health Laboratory Service	Amoako DG et al
hCoV-19/SouthAfrica/CERI-KRISP-K038419/2022	EPI_ISL_11621354		National Health Laboratory Service	CERI, Centre for Epidemic Response and Innvoation, Stellenbosch University and KRISP, KZN Research Innovation and Sequencing Platform, UKZN.	Mdlalose N et al
hCoV-19/SouthAfrica/CERI-KRISP-K038391/2022	EPI_ISL_11621339		National Health Laboratory Service	CERI, Centre for Epidemic Response and Innvoation, Stellenbosch University and KRISP, KZN Research Innovation and Sequencing Platform, UKZN.	Mdlalose N et al
hCoV-19/SouthAfrica/CERI-KRISP-K038411/2022	EPI_ISL_11621351		National Health Laboratory Service	CERI, Centre for Epidemic Response and Innvoation, Stellenbosch University and KRISP, KZN Research Innovation and Sequencing Platform, UKZN.	Mdlalose N et al
hCoV-19/SouthAfrica/CERI-KRISP-K038934/2022	EPI_ISL_11763528		National Health Laboratory Services	CERI, Centre for Epidemic Response and Innvoation, Stellenbosch University and KRISP, KZN Research Innovation and Sequencing Platform, UKZN.	Mdlalose N et al
hCoV-19/SouthAfrica/CERI-KRISP-K038907/2022	EPI_ISL_11763507		National Health Laboratory Services	CERI, Centre for Epidemic Response and Innvoation, Stellenbosch University and KRISP, KZN Research Innovation and Sequencing Platform, UKZN.	Mdlalose N et al
hCoV-19/SouthAfrica/CERI-KRISP-K038939/2022	EPI_ISL_11763533		National Health Laboratory Services	CERI, Centre for Epidemic Response and Innvoation, Stellenbosch University and KRISP, KZN Research Innovation and Sequencing Platform, UKZN.	Mdlalose N et al
hCoV-19/SouthAfrica/CERI-KRISP-K038919/2022	EPI_ISL_11763516		National Health Laboratory Services	CERI, Centre for Epidemic Response and Innvoation, Stellenbosch University and KRISP, KZN Research Innovation and Sequencing Platform, UKZN.	Mdlalose N et al
hCoV-19/SouthAfrica/CERI-KRISP-K038915/2022	EPI_ISL_11763512		National Health Laboratory Services	CERI, Centre for Epidemic Response and Innvoation, Stellenbosch University and KRISP, KZN Research Innovation and Sequencing Platform, UKZN.	Mdlalose N et al
hCoV-19/SouthAfrica/CERI-KRISP-K038918/2022	EPI_ISL_11763515		National Health Laboratory Services	CERI, Centre for Epidemic Response and Innvoation, Stellenbosch University and KRISP, KZN Research Innovation and Sequencing Platform, UKZN.	Mdlalose N et al
hCoV-19/SouthAfrica/CERI-KRISP-K038917/2022	EPI_ISL_11763514		National Health Laboratory Services	CERI, Centre for Epidemic Response and Innvoation, Stellenbosch University and KRISP, KZN Research Innovation and Sequencing Platform, UKZN.	Mdlalose N et al
hCoV-19/SouthAfrica/CERI-KRISP-K038916/2022	EPI_ISL_11763513		National Health Laboratory Services	CERI, Centre for Epidemic Response and Innvoation, Stellenbosch University and KRISP, KZN Research Innovation and Sequencing Platform, UKZN.	Mdlalose N et al
hCoV-19/Mozambique/CERI-KRISP-K037911/2022	EPI_ISL_11621077		Instituto Nacional de Saude (INS), Mozambique	CERI, Centre for Epidemic Response and Innovation, Stellenbosch University and KRISP, KZN Research Innovation and Sequencing Platform, UKZN.	Nalia Ismael et al
hCoV-19/SouthAfrica/UFS-VIRO-NGS-ONT010322NB50/2022	EPI_ISL_10669047		National Health Laboratory Services - Universitas Hospital	UFS Virology	PA Bester et al
hCoV-19/Mozambique/CERI-KRISP-K037917/2022	EPI_ISL_11621082		Instituto Nacional de Saude (INS), Mozambique	CERI, Centre for Epidemic Response and Innovation, Stellenbosch University and KRISP, KZN Research Innovation and Sequencing Platform, UKZN.	Nalia Ismael et al
hCoV-19/SouthAfrica/NICD-N34364/2022	EPI_ISL_10646294		AMPATH	National Institute for Communicable Diseases of the National Health Laboratory Service	Amoako DG et al
hCoV-19/Slovakia/TN_22_00001063/2022	EPI_ISL_11883670		Regional Public Health Authority with the seat in Trenƒç√≠n, Slovakia	Laboratory of Genomics and Bioinformatics, Comenius University Science Park	Nikola Slivkov√° et al
hCoV-19/Sweden/13227492PL/2022	EPI_ISL_11846744		Swedish national genomic surveillance program of SARS-CoV-2	The Public Health Agency of Sweden	Emmi Andersson et al
hCoV-19/Israel/ICH-741123203/2022	EPI_ISL_10813474		Clinical Microbiology Laboratory, Tel Aviv Sourasky Medical Center	Clinical Microbiology Laboratory, Tel Aviv Sourasky Medical Center	Orly Eshel et al
hCoV-19/Myanmar/DSMRC-092/2022	EPI_ISL_11149615		DSMRC	Defence Services Medical Research Centre (DSMRC)	Khine Zaw Oo et al
hCoV-19/Nepal/NPHL-S-1179/2022	EPI_ISL_10879886		PPHL Pokhara	National Public Health Laboratory	National Public Health Laboartory Team/PPHL Pokhara et al
hCoV-19/India/MH-KasturbaMCGM-ICMR-INSACOG-WG3604/2022	EPI_ISL_11664678		Kasturba Hospital Molecular Lab	NIV Influenza	Jayanthi Shastri et al
hCoV-19/Myanmar/DSMRC-080/2022	EPI_ISL_11149543		Defence Services Medical Research Centre (DSMRC)	Defence Services Medical Research Centre (DSMRC)	Khine Zaw Oo et al
hCoV-19/Israel/ICH-741206634/2022	EPI_ISL_11851072		Clinical Microbiology Laboratory, Tel Aviv Sourasky Medical Center	Clinical Microbiology Laboratory, Tel Aviv Sourasky Medical Center	Orly Eshel et al
hCoV-19/Mauritius/CERI-KRISP-K037740/2022	EPI_ISL_11620995		Victoria Hospital	CERI, Centre for Epidemic Response and Innovation, Stellenbosch University and KRISP, KZN Research Innovation and Sequencing Platform, UKZN.	Manraj SS et al
hCoV-19/Pakistan/NIH-B39-S14/2022	EPI_ISL_11378301		PCR Laboratory, Divisional Head Quarters Teaching Hospital	Department of Virology	Massab Umair et al
hCoV-19/Georgia/Tb-sNGS4910/2022	EPI_ISL_11269127		Laboratory Med Diagnostics	Department for Virology, Molecular Biology and Genome Research, R. G. Lugar Center for Public Health Research, National Center for Disease Control and Public Health (NCDC) of Georgia.	Giorgi Tomashvili et al
hCoV-19/SouthAfrica/NICD-N37200/2022	EPI_ISL_11542468		VERMAAK	National Institute for Communicable Diseases of the National Health Laboratory Service	Amoako DG et al
hCoV-19/Georgia/Tb-sNGS4520/2022	EPI_ISL_10097083		R. G. Lugar Center for Public Health Research, National Center for Disease Control and Public Health (NCDC) of Georgia.	Department for Virology, Molecular Biology and Genome Research, R. G. Lugar Center for Public Health Research, National Center for Disease Control and Public Health (NCDC) of Georgia.	Giorgi Tomashvili et al
hCoV-19/Slovakia/TN_22_00001095/2022	EPI_ISL_11883702		Regional Public Health Authority with the seat in Trenƒç√≠n, Slovakia	Laboratory of Genomics and Bioinformatics, Comenius University Science Park	Nikola Slivkov√° et al
hCoV-19/Spain/CT-BST9926586872/2022	EPI_ISL_11886647		Fundacio Althaia-Manresa	Banc de Sang i Teixits	Francisco Vidal et al
hCoV-19/Slovakia/BA_22_00016401/2022	EPI_ISL_11311705		Biomedical Centre Martin, Jessenius Faculty of Medicine in Martin, Comenius University	Laboratory of Genomics and Bioinformatics, Comenius University Science Park	Du≈°an Loderer et al
hCoV-19/Georgia/Tb-sNGS4849/2022	EPI_ISL_11449937		National Center for Disease Control and Public Health (NCDC)	Department for Virology, Molecular Biology and Genome Research, R. G. Lugar Center for Public Health Research, National Center for Disease Control and Public Health (NCDC)	Giorgi Tomashvili et al
hCoV-19/Slovakia/TN_22_00001091/2022	EPI_ISL_11883699		Regional Public Health Authority with the seat in Trenƒç√≠n, Slovakia	Laboratory of Genomics and Bioinformatics, Comenius University Science Park	Nikola Slivkov√° et al
hCoV-19/Guam/GU-ASU57916/2022	EPI_ISL_11704939		Arizona State University	Arizona State University	Steven C. Holland et al
hCoV-19/Sweden/21737927P/2022	EPI_ISL_10600593		Swedish national genomic surveillance program of SARS-CoV-2	The Public Health Agency of Sweden	Maximilian Riess et al
hCoV-19/NorthMacedonia/ZMC-ID1Day8/2022	EPI_ISL_11166339		Laboratory of Genetics and Personalized Medicine, Zan Mitrev Clinic	Laboratory of Genetics and Personalized Medicine, Zan Mitrev Clinic	Gjorgjievska M et al
hCoV-19/Algeria/12654/2022	EPI_ISL_10588939		NIC, Viral Respiratory Unit	Virology Departement	Fayez Khardine et al
hCoV-19/Sweden/37723993XXP/2022	EPI_ISL_10609909		Swedish national genomic surveillance program of SARS-CoV-2	The Public Health Agency of Sweden	Maximilian Riess et al
hCoV-19/USA/OR-OSPHL05450/2022	EPI_ISL_11866318		Oregon State Public Health Laboratory	Oregon State Public Health Laboratory	Laura Tsaknaridis et al
hCoV-19/Australia/NSW-ICPMR-21460/2022	EPI_ISL_10730296		Pathology West - NSW Health Pathology	NSW Health Pathology - Institute of Clinical Pathology and Medical Research; Westmead Hospital; University of Sydney	Arnott A. et al
hCoV-19/Indonesia/JT-Labkes-61HA/2022	EPI_ISL_11900203		INTIBIOS LAB SEMARANG	Balai Labkes PAK Prov Jateng	Yekti Hediningsih et al
hCoV-19/Malaysia/UPM70429S/2022	EPI_ISL_11900874		Synapse Sdn. Bhd.	Universiti Putra Malaysia (UPM)	Choo Yee Yu et al
hCoV-19/Sweden/DA10502634/2022	EPI_ISL_10597686		Swedish national genomic surveillance program of SARS-CoV-2	The Public Health Agency of Sweden	Maximilian Riess et al
hCoV-19/USA/KS-CDC-LC0568461/2022	EPI_ISL_11790705		Laboratory Corporation of America	Centers for Disease Control and Prevention Division of Viral Diseases, Pathogen Discovery	Dakota Howard et al
hCoV-19/SouthKorea/KDCA33522/2022	EPI_ISL_11665832		Division of Emerging Infectious Diseases, Bureau of Infectious Diseases Diagnosis Control, Korea Disease Control and Prevention Agency	Division of Emerging Infectious Diseases, Bureau of Infectious Diseases Diagnosis Control, Korea Disease Control and Prevention Agency	Jeong-Ah Kim et al
hCoV-19/Ireland/D-NVRL-S22IRL00128089/2022	EPI_ISL_10632765		National Virus Reference Laboratory	National Virus Reference Laboratory	Zoe Yandle et al
hCoV-19/Monaco/IPP13328/2022	EPI_ISL_10816838		Recherche	National Reference Center for Viruses of Respiratory Infections, Institut Pasteur, Paris	Marion Barbet et al
hCoV-19/Malaysia/UPM70375S/2022	EPI_ISL_11900871		Synapse Sdn. Bhd.	Universiti Putra Malaysia (UPM)	Choo Yee Yu et al
hCoV-19/SouthAfrica/NICD-N34409/2021	EPI_ISL_10646312		AMPATH	National Institute for Communicable Diseases of the National Health Laboratory Service	Amoako DG et al
hCoV-19/SouthAfrica/NICD-N28387/2022	EPI_ISL_9402117		VERMAAK	National Institute for Communicable Diseases of the National Health Laboratory Service	Amoako DG et al
hCoV-19/Malawi/MLW-00476/2022	EPI_ISL_11246782		Malawi Liverpool Wellcome Trust Clinical Research Program	Malawi Liverpool Wellcome Trust Clinical Research Program	Catherine Anscombe et al
hCoV-19/SouthAfrica/NICD-N36365/2022	EPI_ISL_11542432		AMPATH	National Institute for Communicable Diseases of the National Health Laboratory Service	Amoako DG et al
hCoV-19/SouthAfrica/NICD-N34366/2022	EPI_ISL_10646315		AMPATH	National Institute for Communicable Diseases of the National Health Laboratory Service	Amoako DG et al
hCoV-19/Lithuania/LTU000_REZUS_03_17_26/2022	EPI_ISL_11827193		UAB "Rezus.lt"	National Public Health Surveillance Laboratory	Lukas Zemaitis et al
hCoV-19/SouthAfrica/NCV985/2022	EPI_ISL_11674409		National Health Laboratory Services, Virology	National Health Laboratory Services, Virology	Kathleen Subramoney et al
hCoV-19/England/LSPA-3D0DF5B/2022	EPI_ISL_11867061		Rosalind Franklin Laboratory	Wellcome Sanger Institute for the COVID-19 Genomics UK (COG-UK) Consortium	Donald Fraser et al
hCoV-19/Australia/TAS001154/2022	EPI_ISL_11834234		Royal Hobart Hospital	Royal Hobart Hospital	J Williamson et al
hCoV-19/SouthAfrica/NICD-N31819/2022	EPI_ISL_11105128		ROB FERREIRA LABORATORY	National Institute for Communicable Diseases of the National Health Laboratory Service	Amoako DG et al
hCoV-19/Syria/Northwest-00173/2022	EPI_ISL_10875754		EWARN's Lab	Ministry of Health Turkey	Yasir Elferruh et al
hCoV-19/Bangladesh/icddrb-GSB03-241/2022	EPI_ISL_11204834		Virology Laboratory, International Centre for Diarrhoeal Disease Research, Bangladesh (ICDDR,B)	Virology Laboratory, International Centre for Diarrhoeal Disease Research, Bangladesh (ICDDR,B)	Mohammad Jubair et al
hCoV-19/Bangladesh/icddrb-GSB10-148/2022	EPI_ISL_11558741		Shaheed M Monsur Ali Medical College, Sirajgonj	Virology Laboratory, International Centre for Diarrhoeal Disease Research, Bangladesh (ICDDR,B)	Mohammad Jubair et al
hCoV-19/SouthAfrica/NICD-N31868/2022	EPI_ISL_11105136		ROB FERREIRA LABORATORY	National Institute for Communicable Diseases of the National Health Laboratory Service	Amoako DG et al
hCoV-19/Switzerland/BE-ETHZ-36874908/2022	EPI_ISL_11889755		Viollier AG	Department of Biosystems Science and Engineering, ETH Z√ºrich	Christian Beisel et al
hCoV-19/Germany/NW-RKI-I-695198/2022	EPI_ISL_11821638		Eurofins MVZ Labor Gelsenkirchen	Robert Koch Institute	?
hCoV-19/Switzerland/VD-ETHZ-36637803/2022	EPI_ISL_11299864		Viollier AG	Department of Biosystems Science and Engineering, ETH Z√ºrich	Christian Beisel et al
hCoV-19/Denmark/DCGC-467929/2022	EPI_ISL_11832211		Department of Bacteria, Parasites and Fungi, Statens Serum Institut, Copenhagen, Denmark	Statens Serum Institut Bioinformatics and Microbial Genomics	Danish Covid-19 Genome Consortium et al
hCoV-19/SouthAfrica/NCV986/2022	EPI_ISL_11674410		National Health Laboratory Services, Virology	National Health Laboratory Services, Virology	Kathleen Subramoney et al
hCoV-19/SouthAfrica/NICD-N35214/2022	EPI_ISL_11542270		AMPATH	National Institute for Communicable Diseases of the National Health Laboratory Service	Amoako DG et al
hCoV-19/SouthAfrica/NICD-N35236/2022	EPI_ISL_11542287		AMPATH	National Institute for Communicable Diseases of the National Health Laboratory Service	Amoako DG et al
hCoV-19/SouthAfrica/NICD-N37360/2022	EPI_ISL_11542567		AMPATH	National Institute for Communicable Diseases of the National Health Laboratory Service	Amoako DG et al
hCoV-19/Botswana/R104B30_BHP_2522001653/2022	EPI_ISL_11526217		National Health Laboratory	Botswana Harvard HIV Reference Laboratory	Sikhulile Moyo et al
hCoV-19/SouthAfrica/NICD-N37618/2022	EPI_ISL_11867366		AMPATH	National Institute for Communicable Diseases of the National Health Laboratory Service	Amoako DG et al
hCoV-19/SouthAfrica/NICD-N37338/2022	EPI_ISL_11542550		AMPATH	National Institute for Communicable Diseases of the National Health Laboratory Service	Amoako DG et al
hCoV-19/SouthAfrica/NICD-N37122/2022	EPI_ISL_11674784		Lancet Laboratories	National Institute for Communicable Diseases of the National Health Laboratory Service	Amoako DG et al
hCoV-19/SouthAfrica/NICD-N37124/2022	EPI_ISL_11674785		Lancet Laboratories	National Institute for Communicable Diseases of the National Health Laboratory Service	Amoako DG et al
hCoV-19/SouthAfrica/NICD-N37129/2022	EPI_ISL_11773266		Lancet Laboratories	National Institute for Communicable Diseases of the National Health Laboratory Service	Amoako DG et al
hCoV-19/SouthAfrica/CERI-KRISP-K036186/2022	EPI_ISL_10860989		ZARV/NHLS, Department Medical Virology, University of Pretoria	CERI, Centre for Epidemic Response and Innovation, Stellenbosch University and KRISP, KZN Research Innovation and Sequencing Platform, UKZN.	Amy Strydom et al
hCoV-19/SouthAfrica/CERI-KRISP-K038876/2022	EPI_ISL_11763478		NHLS Port Elizabeth Laboratory	CERI, Centre for Epidemic Response and Innvoation, Stellenbosch University and KRISP, KZN Research Innovation and Sequencing Platform, UKZN.	Laguda-Akingba O et al
hCoV-19/SouthAfrica/CERI-KRISP-K038902/2022	EPI_ISL_11763502		NHLS Port Elizabeth Laboratory	CERI, Centre for Epidemic Response and Innvoation, Stellenbosch University and KRISP, KZN Research Innovation and Sequencing Platform, UKZN.	Laguda-Akingba O et al
hCoV-19/SouthAfrica/CERI-KRISP-K038890/2022	EPI_ISL_11763491		NHLS Port Elizabeth Laboratory	CERI, Centre for Epidemic Response and Innvoation, Stellenbosch University and KRISP, KZN Research Innovation and Sequencing Platform, UKZN.	Laguda-Akingba O et al
hCoV-19/SouthAfrica/CERI-KRISP-K038873/2022	EPI_ISL_11763475		NHLS Port Elizabeth Laboratory	CERI, Centre for Epidemic Response and Innvoation, Stellenbosch University and KRISP, KZN Research Innovation and Sequencing Platform, UKZN.	Laguda-Akingba O et al
hCoV-19/SouthAfrica/CERI-KRISP-K038878/2022	EPI_ISL_11763480		NHLS Port Elizabeth Laboratory	CERI, Centre for Epidemic Response and Innvoation, Stellenbosch University and KRISP, KZN Research Innovation and Sequencing Platform, UKZN.	Laguda-Akingba O et al
hCoV-19/SouthAfrica/CERI-KRISP-K038879/2022	EPI_ISL_11763481		NHLS Port Elizabeth Laboratory	CERI, Centre for Epidemic Response and Innvoation, Stellenbosch University and KRISP, KZN Research Innovation and Sequencing Platform, UKZN.	Laguda-Akingba O et al
hCoV-19/SouthAfrica/NICD-N38282/2022	EPI_ISL_11825951		Lancet Laboratories	National Institute for Communicable Diseases of the National Health Laboratory Service	Amoako DG et al
hCoV-19/SouthAfrica/NICD-N38278/2022	EPI_ISL_11825949		Lancet Laboratories	National Institute for Communicable Diseases of the National Health Laboratory Service	Amoako DG et al
hCoV-19/SouthAfrica/NICD-N38544/2022	EPI_ISL_11825935		Lancet Laboratories	National Institute for Communicable Diseases of the National Health Laboratory Service	Amoako DG et al
hCoV-19/SouthAfrica/NICD-N37132/2022	EPI_ISL_11825942		Lancet Laboratories	National Institute for Communicable Diseases of the National Health Laboratory Service	Amoako DG et al
hCoV-19/SouthAfrica/NICD-N37127/2022	EPI_ISL_11674788		Lancet Laboratories	National Institute for Communicable Diseases of the National Health Laboratory Service	Amoako DG et al
hCoV-19/SouthAfrica/NICD-N38531/2022	EPI_ISL_11825924		Lancet Laboratories	National Institute for Communicable Diseases of the National Health Laboratory Service	Amoako DG et al
hCoV-19/SouthAfrica/NICD-N38270/2022	EPI_ISL_11773269		Lancet Laboratories	National Institute for Communicable Diseases of the National Health Laboratory Service	Amoako DG et al
hCoV-19/SouthAfrica/NICD-N38273/2022	EPI_ISL_11773271		Lancet Laboratories	National Institute for Communicable Diseases of the National Health Laboratory Service	Amoako DG et al
hCoV-19/SouthAfrica/NICD-N38538/2022	EPI_ISL_11825929		Lancet Laboratories	National Institute for Communicable Diseases of the National Health Laboratory Service	Amoako DG et al
hCoV-19/SouthAfrica/NICD-N38543/2022	EPI_ISL_11825934		Lancet Laboratories	National Institute for Communicable Diseases of the National Health Laboratory Service	Amoako DG et al
hCoV-19/SouthAfrica/NICD-N38539/2022	EPI_ISL_11825930		Lancet Laboratories	National Institute for Communicable Diseases of the National Health Laboratory Service	Amoako DG et al
hCoV-19/SouthAfrica/NICD-N38537/2022	EPI_ISL_11825928		Lancet Laboratories	National Institute for Communicable Diseases of the National Health Laboratory Service	Amoako DG et al
hCoV-19/SouthAfrica/NICD-N38285/2022	EPI_ISL_11773278		Lancet Laboratories	National Institute for Communicable Diseases of the National Health Laboratory Service	Amoako DG et al
hCoV-19/SouthAfrica/NICD-N38535/2022	EPI_ISL_11825926		Lancet Laboratories	National Institute for Communicable Diseases of the National Health Laboratory Service	Amoako DG et al
hCoV-19/SouthAfrica/NICD-N38540/2022	EPI_ISL_11825931		Lancet Laboratories	National Institute for Communicable Diseases of the National Health Laboratory Service	Amoako DG et al
hCoV-19/SouthAfrica/NICD-N38546/2022	EPI_ISL_11825937		Lancet Laboratories	National Institute for Communicable Diseases of the National Health Laboratory Service	Amoako DG et al
hCoV-19/Belgium/ULB-IBC_CV8142614476/2022	EPI_ISL_11866393		National Platform bis COVID ULB-IBC	National Platform bis COVID ULB-IBC	Ricardo De Mendon√ßa et al
hCoV-19/SouthAfrica/NICD-N35944/2022	EPI_ISL_11270160		ROB FERREIRA LABORATORY	National Institute for Communicable Diseases of the National Health Laboratory Service	Amoako DG et al
hCoV-19/SouthAfrica/NICD-N35490/2022	EPI_ISL_11270161		AMPATH	National Institute for Communicable Diseases of the National Health Laboratory Service	Amoako DG et al
hCoV-19/Denmark/DCGC-455749/2022	EPI_ISL_11645323		Department of Bacteria, Parasites and Fungi, Statens Serum Institut, Copenhagen, Denmark	Statens Serum Institut Bioinformatics and Microbial Genomics	Danish Covid-19 Genome Consortium et al
hCoV-19/SouthAfrica/NCV1026/2022	EPI_ISL_11674448		National Health Laboratory Services, Virology	National Health Laboratory Services, Virology	Kathleen Subramoney et al
hCoV-19/SouthAfrica/NCV951/2022	EPI_ISL_11674382		National Health Laboratory Services, Virology	National Health Laboratory Services, Virology	Kathleen Subramoney et al
hCoV-19/Denmark/DCGC-468314/2022	EPI_ISL_11832686		Department of Bacteria, Parasites and Fungi, Statens Serum Institut, Copenhagen, Denmark	Statens Serum Institut Bioinformatics and Microbial Genomics	Danish Covid-19 Genome Consortium et al
hCoV-19/Denmark/DCGC-469344/2022	EPI_ISL_11873073		Department of Bacteria, Parasites and Fungi, Statens Serum Institut, Copenhagen, Denmark	Statens Serum Institut Bioinformatics and Microbial Genomics	Danish Covid-19 Genome Consortium et al
hCoV-19/SouthAfrica/NICD-N35874/2022	EPI_ISL_11270126		ROB FERREIRA LABORATORY	National Institute for Communicable Diseases of the National Health Laboratory Service	Amoako DG et al
hCoV-19/SouthAfrica/NCV1022/2022	EPI_ISL_11674443		National Health Laboratory Services, Virology	National Health Laboratory Services, Virology	Kathleen Subramoney et al
hCoV-19/SouthAfrica/NCV1003/2022	EPI_ISL_11674426		National Health Laboratory Services, Virology	National Health Laboratory Services, Virology	Kathleen Subramoney et al
hCoV-19/SouthAfrica/SU-NHLS_4413/2022	EPI_ISL_11752668		Division of Medical Virology, National Health Laboratory Service (NHLS), Tygerberg Hospital / Stellenbosch University	Division of Medical Virology, National Health Laboratory Service (NHLS), Tygerberg Hospital / Stellenbosch University	Susan Engelbrecht et al
hCoV-19/SouthAfrica/NCV949/2022	EPI_ISL_11674380		National Health Laboratory Services, Virology	National Health Laboratory Services, Virology	Kathleen Subramoney et al
hCoV-19/SouthAfrica/NCV959/2022	EPI_ISL_11674390		National Health Laboratory Services, Virology	National Health Laboratory Services, Virology	Kathleen Subramoney et al
hCoV-19/SouthAfrica/NCV1025/2022	EPI_ISL_11674447		National Health Laboratory Services, Virology	National Health Laboratory Services, Virology	Kathleen Subramoney et al
hCoV-19/SouthAfrica/SU-NHLS_4351/2022	EPI_ISL_11752618		PathCare, Cape Town	Division of Medical Virology, National Health Laboratory Service (NHLS), Tygerberg Hospital / Stellenbosch University	Jean Maritz et al
hCoV-19/SouthAfrica/NCV661/2022	EPI_ISL_10637554		National Health Laboratory Services, Virology	National Health Laboratory Services, Virology	Kathleen Subramoney et al
hCoV-19/SouthAfrica/NCV937/2022	EPI_ISL_11674368		National Health Laboratory Services, Virology	National Health Laboratory Services, Virology	Kathleen Subramoney et al
hCoV-19/SouthAfrica/NCV958/2022	EPI_ISL_11674389		National Health Laboratory Services, Virology	National Health Laboratory Services, Virology	Kathleen Subramoney et al
hCoV-19/SouthAfrica/NCV987/2022	EPI_ISL_11674411		National Health Laboratory Services, Virology	National Health Laboratory Services, Virology	Kathleen Subramoney et al
hCoV-19/Botswana/R106B16_BHP_AAC77265/2022	EPI_ISL_11676915		National Health Laboratory	Botswana Harvard HIV Reference Laboratory	Sikhulile Moyo et al
hCoV-19/SouthAfrica/NCV990/2022	EPI_ISL_11674413		National Health Laboratory Services, Virology	National Health Laboratory Services, Virology	Kathleen Subramoney et al
hCoV-19/SouthAfrica/NICD-N38098/2022	EPI_ISL_11867495		AMPATH	National Institute for Communicable Diseases of the National Health Laboratory Service	Amoako DG et al
hCoV-19/SouthAfrica/NICD-N38001/2022	EPI_ISL_11867428		VERMAAK	National Institute for Communicable Diseases of the National Health Laboratory Service	Amoako DG et al
hCoV-19/SouthAfrica/NICD-N38044/2022	EPI_ISL_11867456		AMPATH	National Institute for Communicable Diseases of the National Health Laboratory Service	Amoako DG et al
hCoV-19/SouthAfrica/NICD-N38049/2022	EPI_ISL_11867461		AMPATH	National Institute for Communicable Diseases of the National Health Laboratory Service	Amoako DG et al
hCoV-19/SouthAfrica/NICD-N38148/2022	EPI_ISL_11867525		HELEN JOSEPH LABORATORY	National Institute for Communicable Diseases of the National Health Laboratory Service	Amoako DG et al
hCoV-19/SouthAfrica/NICD-N37590/2022	EPI_ISL_11867344		AMPATH	National Institute for Communicable Diseases of the National Health Laboratory Service	Amoako DG et al
hCoV-19/England/LSPA-3C01A75/2022	EPI_ISL_11550739		Rosalind Franklin Laboratory	Wellcome Sanger Institute for the COVID-19 Genomics UK (COG-UK) Consortium	Donald Fraser et al
hCoV-19/Denmark/DCGC-405815/2022	EPI_ISL_10807016		Department of Bacteria, Parasites and Fungi, Statens Serum Institut, Copenhagen, Denmark	Statens Serum Institut Bioinformatics and Microbial Genomics	Danish Covid-19 Genome Consortium et al
hCoV-19/Scotland/QEUH-3C0E7AE/2022	EPI_ISL_11604519		Lighthouse Lab in Glasgow	Wellcome Sanger Institute for the COVID-19 Genomics UK (COG-UK) Consortium	Harper VanSteenhouse et al
hCoV-19/Denmark/DCGC-434762/2022	EPI_ISL_11275475		Department of Bacteria, Parasites and Fungi, Statens Serum Institut, Copenhagen, Denmark	Statens Serum Institut Bioinformatics and Microbial Genomics	Danish Covid-19 Genome Consortium et al
hCoV-19/SouthAfrica/NICD-N38106/2022	EPI_ISL_11867499		AMPATH	National Institute for Communicable Diseases of the National Health Laboratory Service	Amoako DG et al
hCoV-19/SouthAfrica/NICD-N38147/2022	EPI_ISL_11867524		HELEN JOSEPH LABORATORY	National Institute for Communicable Diseases of the National Health Laboratory Service	Amoako DG et al
hCoV-19/SouthAfrica/NICD-N38029/2022	EPI_ISL_11867443		AMPATH	National Institute for Communicable Diseases of the National Health Laboratory Service	Amoako DG et al
hCoV-19/SouthAfrica/NICD-N38008/2022	EPI_ISL_11867431		VERMAAK	National Institute for Communicable Diseases of the National Health Laboratory Service	Amoako DG et al
hCoV-19/SouthAfrica/NICD-N38040/2022	EPI_ISL_11867453		AMPATH	National Institute for Communicable Diseases of the National Health Laboratory Service	Amoako DG et al
hCoV-19/SouthAfrica/NICD-N38065/2022	EPI_ISL_11867475		AMPATH	National Institute for Communicable Diseases of the National Health Laboratory Service	Amoako DG et al
hCoV-19/SouthAfrica/NCV1009/2022	EPI_ISL_11674431		National Health Laboratory Services, Virology	National Health Laboratory Services, Virology	Kathleen Subramoney et al
hCoV-19/SouthAfrica/NCV945/2022	EPI_ISL_11674376		National Health Laboratory Services, Virology	National Health Laboratory Services, Virology	Kathleen Subramoney et al
hCoV-19/SouthAfrica/NICD-N38081/2022	EPI_ISL_11867486		AMPATH	National Institute for Communicable Diseases of the National Health Laboratory Service	Amoako DG et al
hCoV-19/SouthAfrica/NICD-N38014/2022	EPI_ISL_11867434		VERMAAK	National Institute for Communicable Diseases of the National Health Laboratory Service	Amoako DG et al
hCoV-19/SouthAfrica/NCV956/2022	EPI_ISL_11674387		National Health Laboratory Services, Virology	National Health Laboratory Services, Virology	Kathleen Subramoney et al
hCoV-19/SouthAfrica/NICD-N37593/2022	EPI_ISL_11867346		AMPATH	National Institute for Communicable Diseases of the National Health Laboratory Service	Amoako DG et al
hCoV-19/SouthAfrica/NCV1008/2022	EPI_ISL_11674430		National Health Laboratory Services, Virology	National Health Laboratory Services, Virology	Kathleen Subramoney et al
hCoV-19/SouthAfrica/NICD-N38035/2022	EPI_ISL_11867448		AMPATH	National Institute for Communicable Diseases of the National Health Laboratory Service	Amoako DG et al
hCoV-19/SouthAfrica/NICD-N37963/2022	EPI_ISL_11867409		VERMAAK	National Institute for Communicable Diseases of the National Health Laboratory Service	Amoako DG et al
hCoV-19/SouthAfrica/NICD-N38124/2022	EPI_ISL_11867510		AMPATH	National Institute for Communicable Diseases of the National Health Laboratory Service	Amoako DG et al
hCoV-19/SouthAfrica/NICD-N38149/2022	EPI_ISL_11867526		HELEN JOSEPH LABORATORY	National Institute for Communicable Diseases of the National Health Laboratory Service	Amoako DG et al
hCoV-19/SouthAfrica/NICD-N38150/2022	EPI_ISL_11867527		HELEN JOSEPH LABORATORY	National Institute for Communicable Diseases of the National Health Laboratory Service	Amoako DG et al
hCoV-19/SouthAfrica/NICD-N37625/2022	EPI_ISL_11867372		AMPATH	National Institute for Communicable Diseases of the National Health Laboratory Service	Amoako DG et al
hCoV-19/SouthAfrica/NICD-N37995/2022	EPI_ISL_11867426		VERMAAK	National Institute for Communicable Diseases of the National Health Laboratory Service	Amoako DG et al
hCoV-19/SouthAfrica/NICD-N38046/2022	EPI_ISL_11867458		AMPATH	National Institute for Communicable Diseases of the National Health Laboratory Service	Amoako DG et al
hCoV-19/SouthAfrica/SU-NHLS_4263/2022	EPI_ISL_11331250		PathCare, Cape Town	Division of Medical Virology, National Health Laboratory Service (NHLS), Tygerberg Hospital / Stellenbosch University	Jean Maritz et al
hCoV-19/SouthAfrica/NICD-N38059/2022	EPI_ISL_11867470		AMPATH	National Institute for Communicable Diseases of the National Health Laboratory Service	Amoako DG et al
hCoV-19/SouthAfrica/NICD-N37211/2022	EPI_ISL_11542474		VERMAAK	National Institute for Communicable Diseases of the National Health Laboratory Service	Amoako DG et al
hCoV-19/SouthAfrica/NCV1002/2022	EPI_ISL_11674425		National Health Laboratory Services, Virology	National Health Laboratory Services, Virology	Kathleen Subramoney et al
hCoV-19/SouthAfrica/NICD-N37413/2022	EPI_ISL_11542603		AMPATH	National Institute for Communicable Diseases of the National Health Laboratory Service	Amoako DG et al
hCoV-19/Australia/SA137680/2022	EPI_ISL_10981630		SA Pathology	SA Pathology	Caitlin Selway et al
hCoV-19/Indonesia/JB-GS-WJHL-ITB-W03355/2022	EPI_ISL_11461727		Cimacan General Hospital	West Java Health Laboratory; School of Life Sciences and Technology, Institut Teknologi Bandung	Azzania Fibriani et al
hCoV-19/Qatar/QA.QU.18.38.A2/2022	EPI_ISL_10008564		Ministry of Public Health / Hamad Medical Corporation	Biomedical Research Center (BRC), Qatar University / Qatar Genome Project (QGP)	BRC: Heba A. Al-Khatib et al
hCoV-19/Qatar/QA.QU.18.35.E7/2022	EPI_ISL_10008372		Ministry of Public Health / Hamad Medical Corporation	Biomedical Research Center (BRC), Qatar University / Qatar Genome Project (QGP)	BRC: Heba A. Al-Khatib et al
hCoV-19/Turkey/HSGM-G7819/2022	EPI_ISL_11507578		Ministry of Health Turkey	Ministry of Health Turkey	Fatma Bayrakdar et al
hCoV-19/Greece/332404/2022	EPI_ISL_11071520		Hellenic National Blood Transfusion Center - EKEA	Greek Genome Center, Biomedical Research Foundation of the Academy of Athens (BRFAA)	Emmanouil Athanasiadis et al
hCoV-19/Mauritius/9258/2022	EPI_ISL_10996142		Central Health Laboratory , Ministry of Health and Wellness	Central Health Laboratory , Ministry of Health and Wellness	Ramuth M et al
hCoV-19/BosniaandHerzegovina/IPH-RS-34/2021	EPI_ISL_11402288		Institute of Public Health	Institute of Public Health	Pava Dimitrijevic et al
hCoV-19/BosniaandHerzegovina/AGC2165/2022	EPI_ISL_11629389		Alea Gentic Centre	Alea Genetic Centre	Selma Durgut et al
hCoV-19/BosniaandHerzegovina/AGCK1281/2022	EPI_ISL_11629400		PZU Alea	Alea Genetic Centre	Selma Durgut et al
hCoV-19/Bangladesh/icddrb-GSB03-245/2022	EPI_ISL_11204837		Virology Laboratory, International Centre for Diarrhoeal Disease Research, Bangladesh (ICDDR,B)	Virology Laboratory, International Centre for Diarrhoeal Disease Research, Bangladesh (ICDDR,B)	Mohammad Jubair et al
hCoV-19/Turkey/HSGM-G3603/2022	EPI_ISL_10721177		Ministry of Health Turkey	Ministry of Health Turkey	Fatma Bayrakdar et al
hCoV-19/Luxembourg/LHUB-ULB_81622900/2022	EPI_ISL_11901563		Department of Microbiology, Laboratoire Hospitalier Universitaire de Bruxelles, Universit√© Libre de Bruxelles	Department of Microbiology, Laboratoire Hospitalier Universitaire de Bruxelles, Universit√© Libre de Bruxelles	Charlotte Michel et al
hCoV-19/Cambodia/22-2202280439/2022	EPI_ISL_11023805		Virology Unit, Institut Pasteur du Cambodge	Virology Unit, Institut Pasteur du Cambodge	Leakhena Pum et al
hCoV-19/Cambodia/g0303151/2022	EPI_ISL_11023868		Virology Unit, Institut Pasteur du Cambodge	Virology Unit, Institut Pasteur du Cambodge	Leakhena Pum et al
hCoV-19/Cambodia/g0212047/2022	EPI_ISL_10067975		Virology Unit, Institut Pasteur du Cambodge	Virology Unit, Institut Pasteur du Cambodge	Leakhena Pum et al
hCoV-19/Algeria/14387/2022	EPI_ISL_10752637		NIC, Viral Respiratory Unit	Virology Departement	Fayez Khardine et al
hCoV-19/Algeria/12608/2022	EPI_ISL_10640211		NIC, Viral Respiratory Unit	Virology Departement	Fayez Khardine et al
hCoV-19/Belgium/ULB-IBC_CV8231288139/2022	EPI_ISL_11371718		National Platform bis COVID ULB-IBC	National Platform bis COVID ULB-IBC	Ricardo De Mendon√ßa et al
hCoV-19/Pakistan/NIH-B41-S4/2022	EPI_ISL_11811348		Department of Virology	Department of Virology	Massab Umair et al
hCoV-19/Algeria/17368/2022	EPI_ISL_11290256		NIC, Viral Respiratory Unit	Virology Departement	Baya Hedjal et al
hCoV-19/Russia/SPE-RII-MH66252S/2022	EPI_ISL_11503063		Saint Petersburg Nicolaevsky Hospital	WHO National Influenza Centre Russian Federation	Andrey Komissarov et al
hCoV-19/Algeria/17760/2022	EPI_ISL_11290259		NIC, Viral Respiratory Unit	Virology Departement	Baya Hedjal et al
hCoV-19/Algeria/18684/2022	EPI_ISL_11437944		NIC, Viral Respiratory Unit	Virology Departement	Zahida Mehdi et al
hCoV-19/India/DL-ILBS-WGS1511/2021	EPI_ISL_10630114		CEE DEE DIAGNOSITC	ILBS	Ekta Gupta et al
hCoV-19/Nigeria/NCDC-NR-GL-003995/2022	EPI_ISL_11501802		MEDICAID ABUJA	National Reference Laboratory, Nigeria Centre for Disease Control	Dr Ndodo Nnaemeka et al
hCoV-19/England/QEUH-3C3171B/2022	EPI_ISL_11589921		Lighthouse Lab in Glasgow	Wellcome Sanger Institute for the COVID-19 Genomics UK (COG-UK) Consortium	Harper VanSteenhouse et al
hCoV-19/USA/LA-CDC-STM-WSYJ6CJFQ/2022	EPI_ISL_11843024		Helix	Centers for Disease Control and Prevention Division of Viral Diseases, Pathogen Discovery	Dakota Howard et al
hCoV-19/Singapore/3629/2022	EPI_ISL_11870830		National Public Health Laboratory, National Centre for Infectious Diseases	National Public Health Laboratory, National Centre for Infectious Diseases	Benny Yeo et al
hCoV-19/Slovakia/TN_22_00001101/2022	EPI_ISL_11883706		Regional Public Health Authority with the seat in Trenƒç√≠n, Slovakia	Laboratory of Genomics and Bioinformatics, Comenius University Science Park	Nikola Slivkov√° et al
hCoV-19/USA/NJ-PHEL-V22014352/2022	EPI_ISL_11403773		NJDOH, Public Health and Environmental Laboratories	NJ_PHEL	Lindsey Bodnar et al
hCoV-19/USA/TX-HMH-MCoV-96215/2022	EPI_ISL_11764156		Houston Methodist Hospital	Houston Methodist Hospital	Paul A. Christensen et al
hCoV-19/USA/MD-CDC-QDX34681817/2022	EPI_ISL_11353936		Quest Diagnostics Incorporated	Centers for Disease Control and Prevention Division of Viral Diseases, Pathogen Discovery	Dakota Howard et al
hCoV-19/Slovakia/BB_22_00001122/2022	EPI_ISL_11890374		Regional Public Health Authority with the seat in Bansk√° Bystrica, Slovakia	Laboratory of Genomics and Bioinformatics, Comenius University Science Park	Lucia Maƒèarov√° et al
hCoV-19/USA/IL-CDC-ASC210819499/2022	EPI_ISL_10597576	OM889031.1	Aegis Sciences Corporation	Centers for Disease Control and Prevention Division of Viral Diseases, Pathogen Discovery	Dakota Howard et al
hCoV-19/Curacao/CW-RIVM-92134/2022	EPI_ISL_11407581		Dutch COVID-19 response team	National Institute for Public Health and the Environment (RIVM)	Adam Meijer et al
hCoV-19/Curacao/CW-RIVM-95614/2022	EPI_ISL_11840178		Dutch COVID-19 response team	National Institute for Public Health and the Environment (RIVM)	Adam Meijer et al
hCoV-19/Australia/ACT4324/2022	EPI_ISL_11656857		ACT Pathology	Schwessinger Lab	Austin Bird et al
hCoV-19/Australia/QLD0x00DCD1/2022	EPI_ISL_11865540		Pathology Queensland and Forensic Scientific Services	PHV-FSS	Son Nguyen on behalf of Q-PHIRE Genomics et al
hCoV-19/DRC/GOM-035/2022	EPI_ISL_11450688		The Rodolphe M√©rieux Laboratory of Goma (INRB)	Pathogen Sequencing Lab, National Institute for Biomedical Research (INRB)	Placide Mbala-Kingebeni et al
hCoV-19/Maldives/MAV165028/2022	EPI_ISL_10639099		B. Dharavandhoo lab	B. Dharavandhoo lab	D. Fathmath Nazla Rafeeq et al
hCoV-19/Pakistan/NIH-B42-S8/2022	EPI_ISL_11877521		Department of Virology	Department of Virology	Massab Umair et al
hCoV-19/USA/LA-CDC-QDX33591979/2022	EPI_ISL_10233793	OM773779.1	Quest Diagnostics Incorporated	Centers for Disease Control and Prevention Division of Viral Diseases, Pathogen Discovery	Dakota Howard et al
hCoV-19/Ireland/G-NVRL-S22IRL00238491/2022	EPI_ISL_11827701		National Virus Reference Laboratory	National Virus Reference Laboratory	Zoe Yandle et al
hCoV-19/Australia/SA66693/2022	EPI_ISL_9222861		SA Pathology	SA Pathology	Caitlin Selway et al
hCoV-19/Myanmar/DSMRC-091/2022	EPI_ISL_11149614		DSMRC	Defence Services Medical Research Centre (DSMRC)	Khine Zaw Oo et al
hCoV-19/USA/ND-NDDH-13867/2022	EPI_ISL_11890567		North Dakota Department of Health, Public Health Laboratory	North Dakota Department of Health, Public Health Laboratory	Lisa Wingerter et al
hCoV-19/Sweden/2971748863/2022	EPI_ISL_11887564		Unilabs Sk√∂vde Laboratorium	Unilabs Eskilstuna Laboratorium	Emma Arvidsson et al
hCoV-19/Kuwait/Jaber2220124569/2022	EPI_ISL_11800551		Jaber Al Ahmad Al Sabah Hospital	Virology Lab, Jaber Al Ahmad Al Sabah Hospital	Dr. Zahrah Buhamad et al
hCoV-19/Canada/AB-ABPHL-59231/2022	EPI_ISL_11623300		Edmonton Provincial Lab	Alberta Precision Labs (APL)	Buss E et al
hCoV-19/Philippines/PH-RITM-1085/2022	EPI_ISL_10943110		PANGASINAN PROVINCIAL HOSPITAL	Research Institute for Tropical Medicine	Francisco Gerardo M. Polotan et al
hCoV-19/Philippines/PH-RITM-948/2022	EPI_ISL_9844190		ORMOC DOCTORS HOSPITAL	Research Institute for Tropical Medicine	Francisco Gerardo M. Polotan et al
hCoV-19/PapuaNewGuinea/PNG7452/2022	EPI_ISL_11360823		Central Public Health Laboratory	Microbiological Diagnostic Unit - Public Health Laboratory (MDU-PHL)	Kumbu et al
hCoV-19/Mexico/NAY_IBT_IMSS_6832/2022	EPI_ISL_11826302		Centro de Investigaci√≥n Biom√©dica de Occidente (CIBO)	Instituto de Biotecnolog√≠a de la UNAM	Consorcio Mexicano de Vigilancia Gen√≥mica (CoViGen-Mex). Authors (in alphabetical order): Julio Elias Alvarado-Yaah et al
hCoV-19/Myanmar/DSMRC-065/2022	EPI_ISL_8920494		DSMRC	Defence Services Medical Research Centre (DSMRC)	Khine Zaw Oo et al
hCoV-19/Philippines/PH-PGC-103844/2021	EPI_ISL_9323317		UP-PGH	Philippine Genome Center	Cynthia P. Saloma et al
hCoV-19/Philippines/PH-PGC-103988/2022	EPI_ISL_9323398		Pasig City Children's Hospital - Child's Hope	Philippine Genome Center	Cynthia P. Saloma et al
hCoV-19/Philippines/PH-PGC-103252/2022	EPI_ISL_9324475		Laguna Provincial Hospital - San Pablo City District Hospital	Philippine Genome Center	Cynthia P. Saloma et al
hCoV-19/CostaRica/INC-3688-749670/2022	EPI_ISL_11823751		AREA DE SALUD GUATUSO	Inciensa, Instituto Costarricense de Investigaci√≥n y Ense√±anza en Nutrici√≥n y Salud	Francisco Duarte et al
hCoV-19/Guam/GU-H228892/2022	EPI_ISL_11112330		Guam Public Health Laboratory	State Laboratories Division, Hawaii State Department of Health	Pamela O'Brien et al
hCoV-19/Guam/GU-CDC-2-5692973/2022	EPI_ISL_11101227	ON001191.1	Guam Public Health Laboratory	Centers for Disease Control and Prevention Division of Viral Diseases, Pathogen Discovery	Mili Sheth et al
hCoV-19/NorthernMarianaIslands/MP-CDC-2-5693168/2022	EPI_ISL_11101247	ON001211.1	Commonwealth Healthcare Center	Centers for Disease Control and Prevention Division of Viral Diseases, Pathogen Discovery	Mili Sheth et al
hCoV-19/USA/AK-PHL18452/2022	EPI_ISL_10952262		Alaska State Virology Laboratory	Alaska State Virology Laboratory	Jeremy Roe et al
hCoV-19/USA/AK-CDC-LC0568423/2022	EPI_ISL_11791387		Laboratory Corporation of America	Centers for Disease Control and Prevention Division of Viral Diseases, Pathogen Discovery	Dakota Howard et al
hCoV-19/Aruba/AW-RIVM-94728/2022	EPI_ISL_11840145		Dutch COVID-19 response team	National Institute for Public Health and the Environment (RIVM)	Adam Meijer et al
hCoV-19/Palau/PW-H228899/2022	EPI_ISL_11144456		Laboratory Services, Palau Ministry of Health	State Laboratories Division, Hawaii State Department of Health	Pamela O'Brien et al
hCoV-19/Japan/OPHO-Hb42-1090/2022	EPI_ISL_11871057		Department of Clinical Laboratory, Osaka Habikino Medical Center	Department of Developmental Medicine, Osaka Women's and Children's Hospital	Itaru Yanagihara et al
hCoV-19/Indonesia/RI-NIHRD-WGS.22.03314/2022	EPI_ISL_10957500		RSUD Arifin Achmad (RS)	National Institute of Health Research and Development	Hana Apsari Pawestri et al
hCoV-19/Brunei/7122064300/2022	EPI_ISL_11514997		National Virology Reference Laboratory	Microbial Genomic Services	Zainun Zaini et al
hCoV-19/Brunei/9222038054/2022	EPI_ISL_10804982		National Virology Reference Laboratory	Microbial Genomic Services	Zainun Zaini et al
hCoV-19/Brunei/9222041973/2022	EPI_ISL_10805934		National Virology Reference Laboratory	Microbial Genomic Services	Zainun Zaini et al
hCoV-19/Brunei/7922002747/2022	EPI_ISL_11515036		National Virology Reference Laboratory	Microbial Genomic Services	Zainun Zaini et al
hCoV-19/Philippines/PH-RITM-1257/2022	EPI_ISL_11901274		Ilocos Sur District Hospital - Narvacan	Research Institute for Tropical Medicine	Francisco Gerardo M. Polotan et al
hCoV-19/Curacao/CW-RIVM-95633/2022	EPI_ISL_11839798		Dutch COVID-19 response team	National Institute for Public Health and the Environment (RIVM)	Adam Meijer et al
hCoV-19/Australia/TAS001513/2022	EPI_ISL_11834567		Royal Hobart Hospital	Royal Hobart Hospital	J Williamson et al
hCoV-19/Japan/PG-205463/2022	EPI_ISL_11710157		Ibaraki Prefectural Institute of Public Health	Ibaraki Prefectural Institute of Public Health	Keiko Goto et al
hCoV-19/USA/MN-CDC-ASC210735834/2022	EPI_ISL_11570566		Aegis Sciences Corporation	Centers for Disease Control and Prevention Division of Viral Diseases, Pathogen Discovery	Dakota Howard et al
hCoV-19/Bonaire/BQ-RIVM-95651/2022	EPI_ISL_11840163		Dutch COVID-19 response team	National Institute for Public Health and the Environment (RIVM)	Adam Meijer et al
hCoV-19/Indonesia/JK-NIHRD-MI.22.27137/2022	EPI_ISL_11190335		RSUP Fatmawati	National Institute of Health Research and Development	Hartanti Dian Ikawati et al
hCoV-19/Indonesia/JT-Labkes-65HA/2022	EPI_ISL_11900207		INTIBIOS LAB SEMARANG	Balai Labkes PAK Prov Jateng	Yekti Hediningsih et al
hCoV-19/Denmark/DCGC-449039/2022	EPI_ISL_11516296		Department of Bacteria, Parasites and Fungi, Statens Serum Institut, Copenhagen, Denmark	Statens Serum Institut Bioinformatics and Microbial Genomics	Danish Covid-19 Genome Consortium et al
hCoV-19/Aruba/AW-RIVM-94722/2022	EPI_ISL_11840139		Dutch COVID-19 response team	National Institute for Public Health and the Environment (RIVM)	Adam Meijer et al
hCoV-19/Aruba/AW-RIVM-94723/2022	EPI_ISL_11840140		Dutch COVID-19 response team	National Institute for Public Health and the Environment (RIVM)	Adam Meijer et al
hCoV-19/Finland/THL-202209070/2022	EPI_ISL_11813196		NordLab Oulu	Expert Microbiology, National Institute for Health and Welfare	Soile Blomqvist et al
hCoV-19/Chile/RM-35411/2022	EPI_ISL_11565208		Genetica Molecular and Subdepartamento de Virologia ISP Chile	Instituto de Salud Publica de Chile	Karen Orostica et al
hCoV-19/Vietnam/BMH-310322-sample78/2022	EPI_ISL_11583298		CDC Ha Noi	Bachmai Hospital	Phuong Truong et al
hCoV-19/Aruba/AW-RIVM-94729/2022	EPI_ISL_11840146		Dutch COVID-19 response team	National Institute for Public Health and the Environment (RIVM)	Adam Meijer et al
hCoV-19/Singapore/3562/2022	EPI_ISL_11870767		National Public Health Laboratory, National Centre for Infectious Diseases	National Public Health Laboratory, National Centre for Infectious Diseases	Benny Yeo et al
hCoV-19/Lithuania/LTU000_KUL_5362912/2022	EPI_ISL_10851290		Viesoji istaiga Klaipedos universitetine ligonine	National Public Health Surveillance Laboratory	Lukas Zemaitis et al
hCoV-19/Cambodia/918486/2022	EPI_ISL_10314798		Virology Unit, Institut Pasteur du Cambodge	Virology Unit, Institut Pasteur du Cambodge	Leakhena Pum et al
hCoV-19/Georgia/Tb-sNGS4753/2022	EPI_ISL_11027030		Department for Virology, Molecular Biology and Genome Research, R. G. Lugar Center for Public Health Research, National Center for Disease Control and Public Health (NCDC) of Georgia.	Department for Virology, Molecular Biology and Genome Research, R. G. Lugar Center for Public Health Research, National Center for Disease Control and Public Health (NCDC) of Georgia.	Giorgi Tomashvili et al
hCoV-19/CostaRica/INC-3639-749106/2022	EPI_ISL_11823702		AREA DE SALUD PUERTO VIEJO-SARAPIQUI	Inciensa, Instituto Costarricense de Investigaci√≥n y Ense√±anza en Nutrici√≥n y Salud	Francisco Duarte et al
hCoV-19/Philippines/PH-RITM-1263/2022	EPI_ISL_11901279		Research Institute for Tropical Medicine	Research Institute for Tropical Medicine	Francisco Gerardo M. Polotan et al
hCoV-19/Malaysia/BMC-16132/2022	EPI_ISL_11805001		Bintulu Medical Centre (Bintulu)	Institute of Health and Community Medicine	Chan Chia Jui et al
hCoV-19/Austria/LB-R00060-S024_S24/2022	EPI_ISL_9860232		Lifebrain Covid Labor GmbH	Lifebrain Covid Labor GmbH	Filip Sima et al
hCoV-19/Thailand/DMSc-09396/2022	EPI_ISL_11871357		Regional Medical Sciences Center 6 Chonburi	Medical Genomic Centre,Medical Life Sciences Institute,Department of Medical Sciences, Ministry of Public Health, Thailand	Surakameth Mahasirimongkol et al
hCoV-19/Denmark/DCGC-363864/2022	EPI_ISL_9858046		Department of Bacteria, Parasites and Fungi, Statens Serum Institut, Copenhagen, Denmark	Statens Serum Institut Bioinformatics and Microbial Genomics	Danish Covid-19 Genome Consortium et al
hCoV-19/BosniaandHerzegovina/AGC2425/2022	EPI_ISL_11629399		Alea Gentic Centre	Alea Genetic Centre	Selma Durgut et al
hCoV-19/Curacao/CW-RIVM-95624/2022	EPI_ISL_11840185		Dutch COVID-19 response team	National Institute for Public Health and the Environment (RIVM)	Adam Meijer et al
hCoV-19/Curacao/CW-RIVM-95616/2022	EPI_ISL_11840180		Dutch COVID-19 response team	National Institute for Public Health and the Environment (RIVM)	Adam Meijer et al
hCoV-19/Bonaire/BQ-RIVM-95640/2022	EPI_ISL_11840156		Dutch COVID-19 response team	National Institute for Public Health and the Environment (RIVM)	Adam Meijer et al
hCoV-19/Bonaire/BQ-RIVM-94720/2022	EPI_ISL_11840155		Dutch COVID-19 response team	National Institute for Public Health and the Environment (RIVM)	Adam Meijer et al
hCoV-19/Norway/13794/2022	EPI_ISL_11660878		Department of Medical Microbiology - section Molde, Molde Hospital	Norwegian Institute of Public Health, Department of Virology	Kathrine Stene-Johansen et al
hCoV-19/Croatia/33440/2022	EPI_ISL_11563950		Zavod za javno zdravstvo Istarske ≈æupanije	Hrvatski zavod za javno zdravstvo	Irena Tabain et al
hCoV-19/Denmark/DCGC-470465/2022	EPI_ISL_11876678		Department of Bacteria, Parasites and Fungi, Statens Serum Institut, Copenhagen, Denmark	Statens Serum Institut Bioinformatics and Microbial Genomics	Danish Covid-19 Genome Consortium et al
hCoV-19/Denmark/DCGC-392061/2022	EPI_ISL_10506491		Department of Bacteria, Parasites and Fungi, Statens Serum Institut, Copenhagen, Denmark	Statens Serum Institut Bioinformatics and Microbial Genomics	Danish Covid-19 Genome Consortium et al
hCoV-19/Italy/LOM_ASSTMonza_6000067538_75700/2022	EPI_ISL_11901286		ASST MONZA	ASST MONZA	Sergio Maria Ivano Malandrin et al
hCoV-19/Finland/THL-202208998/2022	EPI_ISL_11812493		NordLab Kemi	Expert Microbiology, National Institute for Health and Welfare	Soile Blomqvist et al
hCoV-19/Denmark/DCGC-413353/2022	EPI_ISL_10891915		Department of Bacteria, Parasites and Fungi, Statens Serum Institut, Copenhagen, Denmark	Statens Serum Institut Bioinformatics and Microbial Genomics	Danish Covid-19 Genome Consortium et al
hCoV-19/Kuwait/Jaber2220121687/2022	EPI_ISL_11800544		The New Kuwait German Laboratory	Virology Lab, Jaber Al Ahmad Al Sabah Hospital	Dr. Zahrah Buhamad et al
hCoV-19/Germany/HH-RKI-I-619950/2022	EPI_ISL_11462112		MVZ Labor Dr. Fenner und Kollegen (Standort Hamburg)	Robert Koch Institute	?
hCoV-19/Netherlands/NB-RIVM-93191/2022	EPI_ISL_11408197		Dutch COVID-19 response team	National Institute for Public Health and the Environment (RIVM)	Adam Meijer et al
hCoV-19/SriLanka/aicbu5258/2022	EPI_ISL_11438003		Allergy, Immunology and Cell Biology Unit (AICBU)	Allergy, Immunology and Cell Biology Unit (AICBU)	Chandima Jeewandara et al
hCoV-19/Norway/Ahus-3659/2022	EPI_ISL_11887891		Dept. of Microbiology and Infection Control, Akershus University Hospital HF	Dept. of Microbiology and Infection Control, Akershus University Hospital HF	Hege Vangstein Aamot et al
hCoV-19/Denmark/DCGC-469620/2022	EPI_ISL_11873345		Department of Bacteria, Parasites and Fungi, Statens Serum Institut, Copenhagen, Denmark	Statens Serum Institut Bioinformatics and Microbial Genomics	Danish Covid-19 Genome Consortium et al
hCoV-19/Norway/10852/2022	EPI_ISL_11068938		Medical Microbiology Unit, Department for Laboratory Medicine, Drammen Hospital, Vestre Viken Health Trust	Norwegian Institute of Public Health, Department of Virology	Kathrine Stene-Johansen et al
hCoV-19/Croatia/33367/2022	EPI_ISL_11560756		Nastavni zavod za javno zdravstvo Brodsko-Posvaske ≈Ωupanije	Hrvatski zavod za javno zdravstvo	Irena Tabain et al
hCoV-19/PuertoRico/PR-CDC-ASC210736489/2022	EPI_ISL_11571135		Aegis Sciences Corporation	Centers for Disease Control and Prevention Division of Viral Diseases, Pathogen Discovery	Dakota Howard et al
hCoV-19/Belgium/AZDelta-2213-11091/2022	EPI_ISL_11830748		AZDelta	AZ Delta Medical Laboratories in Roeselare, Belgium	Geert Martens et al
hCoV-19/Norway/12830/2022	EPI_ISL_11323982		Akershus University Hospital, Department for Microbiology and Infectious Disease Control	Norwegian Institute of Public Health, Department of Virology	Kathrine Stene-Johansen et al
hCoV-19/Liechtenstein/FL-Risch-2231002134/2022	EPI_ISL_11254615		Dr. Risch Ostschweiz AG	Dr Risch Laboratory	Nadia Wohlwend et al
hCoV-19/Netherlands/GE-RIVM-92857/2022	EPI_ISL_11408664		Dutch COVID-19 response team	National Institute for Public Health and the Environment (RIVM)	Adam Meijer et al
hCoV-19/Bonaire/BQ-RIVM-95655/2022	EPI_ISL_11840164		Dutch COVID-19 response team	National Institute for Public Health and the Environment (RIVM)	Adam Meijer et al
hCoV-19/Curacao/CW-RIVM-88451/2022	EPI_ISL_10696324		Dutch COVID-19 response team	National Institute for Public Health and the Environment (RIVM)	Adam Meijer et al
hCoV-19/France/HDF-biopath-7740306142/2022	EPI_ISL_11449879		Centre de D√©pistage Covid-19	BIOPATH Laboratoires	Hugues Leroy et al
hCoV-19/Belgium/CHUNamur14110127/2022	EPI_ISL_11811984		Plateforme de testing Namuroise	Plateforme de testing Namuroise	DRUGMAND Jonathan et al
hCoV-19/Spain/CT-HUB04185/2022	EPI_ISL_10944692		HOSPITAL UNIVERSITARI DE BELLVITGE	Microbiology Department	Sara Marti et al
hCoV-19/USA/AZ-CDC-QDX34478972/2022	EPI_ISL_11255898		Quest Diagnostics Incorporated	Centers for Disease Control and Prevention Division of Viral Diseases, Pathogen Discovery	Dakota Howard et al
hCoV-19/Germany/SH-RKI-I-674983/2022	EPI_ISL_11659164		LADR Zentrallabor DR. Kramer & Kollegen Geesthacht	Robert Koch Institute	?
hCoV-19/Croatia/33506/2022	EPI_ISL_11564047		Klinika za infektivne bolesti "Dr. Fran Mihaljeviƒá"	Hrvatski zavod za javno zdravstvo	Irena Tabain et al
hCoV-19/Norway/Ahus-3654/2022	EPI_ISL_11887889		Dept. of Microbiology and Infection Control, Akershus University Hospital HF	Dept. of Microbiology and Infection Control, Akershus University Hospital HF	Hege Vangstein Aamot et al
hCoV-19/Belgium/Jessa_11-2208-003333/2022	EPI_ISL_10503360		Jessa	Jessa	Severine Berden et al. on behalf of the Jessa_cmdLab et al
hCoV-19/Curacao/CW-RIVM-92139/2022	EPI_ISL_11407585		Dutch COVID-19 response team	National Institute for Public Health and the Environment (RIVM)	Adam Meijer et al
hCoV-19/Denmark/DCGC-399931/2022	EPI_ISL_10676966		Department of Bacteria, Parasites and Fungi, Statens Serum Institut, Copenhagen, Denmark	Statens Serum Institut Bioinformatics and Microbial Genomics	Danish Covid-19 Genome Consortium et al
hCoV-19/Sweden/SUS0009391/2022	EPI_ISL_9961802		Clinical Microbiology, Infection Prevention and Control	Section for Molecular Diagnostics	Bj√∂rn Hallstr√∂m et al
hCoV-19/Sweden/DA10251373/2022	EPI_ISL_11849462		Swedish national genomic surveillance program of SARS-CoV-2	The Public Health Agency of Sweden	Emmi Andersson et al
hCoV-19/Saint-Martin/IPP20675/2022	EPI_ISL_11622496		Outre Mer	National Reference Center for Viruses of Respiratory Infections, Institut Pasteur, Paris	Marion Barbet et al
hCoV-19/Guadeloupe/IPP10697/2022	EPI_ISL_10352384		Outre Mer	National Reference Center for Viruses of Respiratory Infections, Institut Pasteur, Paris	Marion Barbet et al
hCoV-19/Poland/Kce-3846/2022	EPI_ISL_11841788		Szpital Uniwersytecki w Krakowie	Wojew√≥dzka Stacja Sanitarno-Epidemiologiczna w Katowicach	Beata Rozwadowska et al
hCoV-19/Nigeria/NCDC-NRL-UR-GL-003075/2022	EPI_ISL_11330474		National Reference Laboratory, NCDC	National Reference Laboratory, Nigeria Centre for Disease Control	Dr Ndodo Nnaemeka et al
hCoV-19/Cameroon/CERI-KRISP-K037204/2022	EPI_ISL_11825836		Laboratoire National de Sante Publique	CERI, Centre for Epidemic Response and Innvoation, Stellenbosch University and KRISP, KZN Research Innovation and Sequencing Platform, UKZN.	Dr Essomba Rene Ghislain et al
hCoV-19/Portugal/PT29848/2022	EPI_ISL_11218024		Labeto - CAB - Leiria	Instituto Nacional de Saude (INSA)	Borges et al
hCoV-19/Belgium/12205156401/2022	EPI_ISL_11564285		Imelda Ziekenhuis	Imelda Ziekenhuis	Johan Frans et al
hCoV-19/Estonia/RC0618316/2022	EPI_ISL_11540434		Synlab Eesti O√ú	1. Laboratory of Communicable Diseases (Estonia); 2. Eurofins Genomics Europe Sequencing GmbH	Abroi A. et al
hCoV-19/Lithuania/LTU000_INMEDICA_1253480/2022	EPI_ISL_11827344		UAB InMedica	National Public Health Surveillance Laboratory	Lukas Zemaitis et al
hCoV-19/Andorra/AND-254_220541272601_COV-GC/2022	EPI_ISL_11450491		Laboratori d'an√†lisis cl√≠niques, Hospital Nostra Senyora de Meritxell	LBM de CHU de Toulouse, H√¥pitaux de Toulouse	Rendon M et al
hCoV-19/Ecuador/UEES-INTERLAB-UG-7520954/2022	EPI_ISL_11112180		INTERLAB	Omics Sciences Laboratory	Derly Andrade Molina et al
hCoV-19/USA/WI-MHDL-2022030488/2022	EPI_ISL_11506619		Summit Clinical Laboratories	City of Milwaukee Health Department Laboratory	Manjeet Khubbar et al
hCoV-19/Ukraine/152/2022	EPI_ISL_11866941		Department of Respiratory and other Viral Infections of L.V.Gromashevsky Institute of Epidemiology & Infectious Diseases NAMS of Ukrain–µ	Department of Respiratory and other Viral Infections of L.V.Gromashevsky Institute of Epidemiology & Infectious Diseases NAMS of Ukrain–µ, JSC "Farmak"	Alla Mironenko et al
hCoV-19/Chile/RM-33352/2022	EPI_ISL_11381239		Genetica Molecular and Subdepartamento de Virologia ISP Chile	Instituto de Salud Publica de Chile	Karen Orostica et al
hCoV-19/CzechRepublic/NAT-22-21470/2022	EPI_ISL_11327072		Faculty Hospital Bulovka, Department of Clinical Microbiology	Charles University, Faculty of Science, BIOCEV, OMICS Genomics	Vladim√≠r Hampl et al
hCoV-19/Poland/3217WSN2022_wsseol/2022	EPI_ISL_11814111		WSSE w Bydgoszczy	Wojewodzka Stacja Sanitarno-Epidemiologiczna w Olsztynie, Laboratorium Badan Epidemiologiczno-Klinicznych	Sylwia Krzetowska et al
hCoV-19/Belgium/AZDelta-2213-09079/2022	EPI_ISL_11839772		AZDelta	AZ Delta Medical Laboratories in Roeselare, Belgium	Geert Martens et al
hCoV-19/USA/CT-YPL22-26131/2022	EPI_ISL_11899827		Yale Pathology Labs	Yale Pathology Labs	Sylvia White et al
hCoV-19/Belgium/AZDelta-2212-07636/2022	EPI_ISL_11571588		AZDelta	AZ Delta Medical Laboratories in Roeselare, Belgium	Geert Martens et al
hCoV-19/env/Austria/CeMM26063/2022	EPI_ISL_11311021		Institute for Water Quality and Resource Management, Technical University Vienna	Bergthaler laboratory, CeMM Research Center for Molecular Medicine of the Austrian Academy of Sciences	Lukas Endler et al
hCoV-19/Qatar/DA-USAFSAM-S14060/2022	EPI_ISL_11131839		US Air Force School of Aerospace Medicine	US Air Force School of Aerospace Medicine	Anthony Fries et al
hCoV-19/Vietnam/BMH-310322-sample35/2022	EPI_ISL_11583255		Vinh Phuc General Hospital	Bachmai Hospital	Phuong Truong et al
hCoV-19/Japan/YCH1284/2022	EPI_ISL_11749529		Genome Analysis Center, Yamanashi Central Hospital	Genome Analysis Center, Yamanashi Central Hospital	Yuki Nagakubo et al
hCoV-19/Qatar/DA-USAFSAM-S14062/2022	EPI_ISL_11131831		US Air Force School of Aerospace Medicine	US Air Force School of Aerospace Medicine	Anthony Fries et al
hCoV-19/Moldova/Nr-20617/2022	EPI_ISL_11412329		Virology Laboratory, NAPH, Moldova	Virology Laboratory, NAPH, Moldova	Olga Burduniuc et al
hCoV-19/Poland/763/2022	EPI_ISL_11809492		District Sanitary and Epidemiological Station in Radom	Provincial Sanitary and Epidemiological Station in Warsaw	Dorota Wagrocka - Roczniak et al
hCoV-19/India/RJ-SMS-ICMR-INSACOG-TS-8602/2022	EPI_ISL_10766072		SMS MEDICAL COLLEGE,JAIPUR	NIV Influenza	Bharti Malhotra et al
hCoV-19/Greece/16783/2022	EPI_ISL_11813687		Central Public Health Laboratory, National Public Health Organization	Central Public Health Laboratory, National Public Health Organization	Kyriaki Tryfinopoulou et al
hCoV-19/Canada/NB-CHUDGLD-020422-MM00384R/2022	EPI_ISL_11895423		New Brunswick - Vitalite Health Network	New Brunswick - Vitalite Health Network	Chacko S. et al
hCoV-19/Lithuania/IBT-LSC-VU_r45_23/2022	EPI_ISL_11222103		Nacionalinis maisto ir veterinarijos rizikos vertinimo institutas	Institute of Biotechnology, Life Sciences Center, Vilnius University	Emilija Vasiliunaite et al
hCoV-19/Denmark/DCGC-346253/2022	EPI_ISL_9495289		Department of Bacteria, Parasites and Fungi, Statens Serum Institut, Copenhagen, Denmark	Statens Serum Institut Bioinformatics and Microbial Genomics	Danish Covid-19 Genome Consortium et al
hCoV-19/Guadeloupe/CERBAHC-03811508/2022	EPI_ISL_11633524		LBBMS BIO POLES ANTILLES	CERBA HealthCare	B√©n√©dicte Roquebert et al
hCoV-19/Guadeloupe/IPP23091/2022	EPI_ISL_11894768		Outre Mer	National Reference Center for Viruses of Respiratory Infections, Institut Pasteur, Paris	Marion Barbet et al
hCoV-19/Mexico/ROO_InDRE_FB13573_E23316346408_S13110/2022	EPI_ISL_11861965		LESP Quintana Roo	Instituto de Diagnostico y Referencia Epidemiologicos (INDRE)	Claudia Wong-Arambula et al
hCoV-19/TrinidadandTobago/141144/2022	EPI_ISL_11018180		Trinidad Public Health Laboratory	Carrington Lab, Department of Preclinical Sciences, Faculty of Medical Sciences, The University of the West Indies, St Augustine Campus	Nikita S. D. Sahadeo et al
hCoV-19/USA/KS-KHEL-10319/2022	EPI_ISL_11860983		Kansas Health and Environmental Lab	Kansas Health and Environmental Lab	Mike Grose et al
hCoV-19/CostaRica/INC-3518-748090/2022	EPI_ISL_11402555		AREA DE SALUD MATA REDONDA-HOSPITAL - CLINICA DR. MORENO CA√ëAS	Inciensa, Instituto Costarricense de Investigaci√≥n y Ense√±anza en Nutrici√≥n y Salud	Francisco Duarte et al
hCoV-19/CostaRica/INC-3674-749565/2022	EPI_ISL_11823737		AREA DE SALUD DEL GUARCO	Inciensa, Instituto Costarricense de Investigaci√≥n y Ense√±anza en Nutrici√≥n y Salud	Francisco Duarte et al
hCoV-19/BosniaandHerzegovina/AGC2418/2022	EPI_ISL_11629388		Alea Gentic Centre	Alea Genetic Centre	Selma Durgut et al
hCoV-19/Spain/CT-HUB04413/2022	EPI_ISL_11457509		HOSPITAL UNIVERSITARI DE BELLVITGE	Microbiology Department	Sara Marti et al
hCoV-19/Denmark/DCGC-466780/2022	EPI_ISL_11806919		Department of Bacteria, Parasites and Fungi, Statens Serum Institut, Copenhagen, Denmark	Statens Serum Institut Bioinformatics and Microbial Genomics	Danish Covid-19 Genome Consortium et al
hCoV-19/Switzerland/BS-UHB-43386009/2022	EPI_ISL_11117599		Clinical Virology	Clinical Bacteriology, University Hospital Basel	Tim Roloff et al
hCoV-19/Spain/CT-BST9926586899/2022	EPI_ISL_11886662		Fundacio Althaia-Manresa	Banc de Sang i Teixits	Francisco Vidal et al
hCoV-19/Spain/CT-HUGTiPMin13619B8C2R012/2022	EPI_ISL_11868789		Microbiology Department, Laboratori Cl√≠nic Metropolitana Nord. Hospital Universitari Germans Trias i Pujol	Can Ruti SARS-CoV-2 Sequencing Hub (HUGTiP/IrsiCaixa/IGTP)	Elisa Martr√≥ et al
hCoV-19/Norway/OUS-21796/2022	EPI_ISL_10939852		Oslo University Hospital, Department of Microbiology	Norwegian Institute of Public Health, Department of Virology	Mona Holberg-Petersen et al
hCoV-19/Sweden/21742170P/2022	EPI_ISL_10600562		Swedish national genomic surveillance program of SARS-CoV-2	The Public Health Agency of Sweden	Maximilian Riess et al
hCoV-19/USA/NE-NPHL22-14168/2022	EPI_ISL_11814185		Nebraska Public Health Laboratory	NPHL COVID-19 Response Team	NPHL COVID-19 Response Team et al
hCoV-19/Netherlands/UT-RIVM-89038/2022	EPI_ISL_10697200		Dutch COVID-19 response team	National Institute for Public Health and the Environment (RIVM)	Adam Meijer et al
hCoV-19/Austria/LB-R00065-S034/2022	EPI_ISL_11061759		Lifebrain Covid Labor GmbH	Lifebrain Covid Labor GmbH	Filip Sima et al
hCoV-19/Poland/6614DUB/2022	EPI_ISL_11058862		Instytut "Pomnik-Centrum Zdrowia Dziecka"	WSSE w Warszawie	Dorota Wagrocka - Roczniak et al
hCoV-19/Poland/81Sol/2022	EPI_ISL_11881697		Solec	WSSE w Warszawie	Dorota Wagrocka - Roczniak et al
hCoV-19/Sweden/1596089663/2022	EPI_ISL_11887575		Unilabs Sk√∂vde Laboratorium	Unilabs Eskilstuna Laboratorium	Emma Arvidsson et al
hCoV-19/Guadeloupe/IPP18363/2022	EPI_ISL_11349647		Outre Mer	National Reference Center for Viruses of Respiratory Infections, Institut Pasteur, Paris	Marion Barbet et al
hCoV-19/Estonia/RC0611524/2022	EPI_ISL_11540378		Synlab Eesti O√ú	1. Laboratory of Communicable Diseases (Estonia); 2. Eurofins Genomics Europe Sequencing GmbH	Abroi A. et al
hCoV-19/Malaysia/TIDREC-NSC1036/2022	EPI_ISL_10810937		Pejabat Kesihatan Daerah Hilir Perak	Tropical Infectious Diseases Research & Education Centre (TIDREC), Universiti Malaya	Kim-Kee Tan et al
hCoV-19/Australia/QLD0x00D6BE/2022	EPI_ISL_11522053		Pathology Queensland: Forensic and Scientific Services	Public Health Virology - Forensic and Scientific Services	Patricia Wolf on behalf of Q-PHIRE Genomics et al
hCoV-19/NewZealand/22CV3522/2022	EPI_ISL_11866001		Hawke's Bay Hospital	Institute of Environmental Science and Research (ESR)	Sarah Cockerton et al
hCoV-19/Portugal/PT29113/2022	EPI_ISL_10985889		H Santarem	Instituto Nacional de Saude (INSA)	Borges et al
hCoV-19/Mozambique/PCM0158945-A4/2022	EPI_ISL_11325768		Biotecnology and Genetics Laboratory - Instituto Nacional de Sa√∫de	Biotecnology and Genetics Laboratory - Instituto Nacional de Sa√∫de	Sofia Viegas et al
hCoV-19/Tunisia/8039/2022	EPI_ISL_10863124		Laboratory of Microbiology, National Reference Lab, Charles Nicolle Hospital; 2-University of Tunis ElManar, Faculty of Medicine of Tunis, LR99ES09, Tunis, Tunisia	Clinical and Experimental Pharmacology Lab, LR16SP02, National Center of Pharmacovigilance, University of Tunis El Manar, Tunis, Tunisia. 2- Ministry of Health, National Observatory of New and Emerging Diseases, 1006, Tunis, Tunisia	Sana Ferjani et al
hCoV-19/Tunisia/8021/2022	EPI_ISL_10863109		Laboratory of Microbiology, National Reference Lab, Charles Nicolle Hospital; 2-University of Tunis ElManar, Faculty of Medicine of Tunis, LR99ES09, Tunis, Tunisia	Clinical and Experimental Pharmacology Lab, LR16SP02, National Center of Pharmacovigilance, University of Tunis El Manar, Tunis, Tunisia. 2- Ministry of Health, National Observatory of New and Emerging Diseases, 1006, Tunis, Tunisia	Sana Ferjani et al
hCoV-19/Bulgaria/22BG-NC_015779_R27/2022	EPI_ISL_10861271		National Center of Infectious and Parasitic Diseases	National Center of Infectious and Parasitic Diseases	Alexiev et al
hCoV-19/Germany/BY-RKI-I-574955/2022	EPI_ISL_10744015		SYNLAB MVZ Weiden	Robert Koch Institute	?
hCoV-19/Estonia/19035648/2022	EPI_ISL_11287429		Synlab Eesti O√ú	1. Laboratory of Communicable Diseases (Estonia); 2. Eurofins Genomics Europe Sequencing GmbH	Abroi A. et al
hCoV-19/Estonia/RC0570408/2022	EPI_ISL_11739496		Synlab Eesti O√ú	1. Laboratory of Communicable Diseases (Estonia); 2. Eurofins Genomics Europe Sequencing GmbH	Abroi A. et al
hCoV-19/Canada/QC-L00445492001/2022	EPI_ISL_11327724		Laboratoire de sant√© publique du Qu√©bec	Laboratoire de sant√© publique du Qu√©bec	Sandrine Moreira et al
hCoV-19/Australia/TAS001500/2022	EPI_ISL_11834556		Royal Hobart Hospital	Royal Hobart Hospital	J Williamson et al
hCoV-19/Bangladesh/CHRF-GSB07-113/2022	EPI_ISL_11204792		Sylhet MAG Osmani Medical College, Sylhet	Child Health Research Foundation	CHRF Bangladesh Genomics Team et al
hCoV-19/Pakistan/NIH-B41-S8/2022	EPI_ISL_11811351		Department of Virology	Department of Virology	Massab Umair et al
hCoV-19/Nepal/NPHL-S-1205/2022	EPI_ISL_10879912		Bageshwor Diagnostic and Polyclinic center	National Public Health Laboratory	National Public Health Laboartory Team/Bageshwor Diagnostic et al
hCoV-19/HongKong/VZ22052474/2022	EPI_ISL_11263301		Centre for Health Protection	Hong Kong Department of Health	Alan K.L. Tsang et al
hCoV-19/HongKong/HKU-220326-071/2022	EPI_ISL_11413805		Department of Microbiology, The University of Hong Kong	Department of Microbiology, The University of Hong Kong	Kelvin K.W. To et al
hCoV-19/HongKong/HKU-220213-049/2022	EPI_ISL_9845465		Department of Microbiology, The University of Hong Kong	Department of Microbiology, The University of Hong Kong	Kelvin K.W. To et al
hCoV-19/HongKong/HKU-220326-088/2022	EPI_ISL_11413822		Department of Microbiology, The University of Hong Kong	Department of Microbiology, The University of Hong Kong	Kelvin K.W. To et al
hCoV-19/HongKong/VZ22064497/2022	EPI_ISL_11540169		Centre for Health Protection	Hong Kong Department of Health	Alan K.L. Tsang et al
hCoV-19/Aruba/AW-RIVM-94730/2022	EPI_ISL_11840147		Dutch COVID-19 response team	National Institute for Public Health and the Environment (RIVM)	Adam Meijer et al
hCoV-19/England/LSPA-3D03F28/2022	EPI_ISL_11831544		Rosalind Franklin Laboratory	Wellcome Sanger Institute for the COVID-19 Genomics UK (COG-UK) Consortium	Donald Fraser et al
hCoV-19/Panama/M220466-GMI/2022	EPI_ISL_11859562		Gorgas Memorial Institute of Health Studies	Gorgas Memorial Institute of Health Studies	Claudia Gonzalez et al
hCoV-19/Australia/NSW-SAVID-11003/2022	EPI_ISL_11799672		Area of Virology, Serology and Virology Division (SAViD), New South Wales Health Pathology Randwick, Prince of Wales Hospital	Virology Research Laboratory; Area of Virology, Serology and Virology Division (SAViD), New South Wales Health Pathology Randwick, Prince of Wales Hospital	Foster et al
hCoV-19/USA/MS-MSPHL-0777/2022	EPI_ISL_11527676		MS PHL	MS PHL	Beata Karowlewicz et al
hCoV-19/Estonia/RC0638245/2022	EPI_ISL_11737006		Synlab Eesti O√ú	1. Laboratory of Communicable Diseases (Estonia); 2. Eurofins Genomics Europe Sequencing GmbH	Abroi A. et al
hCoV-19/Mauritius/CERI-KRISP-K036911/2022	EPI_ISL_11017506		Victoria Hospital	CERI, Centre for Epidemic Response and Innovation, Stellenbosch University and KRISP, KZN Research Innovation and Sequencing Platform, UKZN.	Manraj SS et al
hCoV-19/France/BRE-CHUP-8600863202/2022	EPI_ISL_11892189		Laboratoire LABORIZON Bretagne	CHU Pontchaillou	GROLHIER Claire et al
hCoV-19/England/LSPA-3D0DEF4/2022	EPI_ISL_11866974		Rosalind Franklin Laboratory	Wellcome Sanger Institute for the COVID-19 Genomics UK (COG-UK) Consortium	Donald Fraser et al
hCoV-19/Monaco/IPP13334/2022	EPI_ISL_10816842		Recherche	National Reference Center for Viruses of Respiratory Infections, Institut Pasteur, Paris	Marion Barbet et al
hCoV-19/Greece/17346/2022	EPI_ISL_11813798		Central Public Health Laboratory, National Public Health Organization	Central Public Health Laboratory, National Public Health Organization	Kyriaki Tryfinopoulou et al
hCoV-19/Lebanon/LAU-CVD-1024/2022	EPI_ISL_11327310		National Influenza Center, Rafic Hariri University Hospital	Microbial Pathogenomics Lab - LAU	Sima tokajian et al
hCoV-19/Serbia/Belgrade-K664359_1802/2022	EPI_ISL_10645404		Laboratory for COVID19 diagnostics, Clinical Centre of Serbia	Institute of microbiology and Immunology, Faculty of Medicine, University of Belgrade	Knezevic et al
hCoV-19/Canada/NB-CHUDGLD-200322-MM00507R/2022	EPI_ISL_11623711		New Brunswick - Vitalite Health Network	New Brunswick - Vitalite Health Network	Chacko S. et al
hCoV-19/Botswana/R106B30_BHP_1022617/2022	EPI_ISL_11676921		Palapye Primary Hospital Laboratory	Botswana Harvard HIV Reference Laboratory	Sikhulile Moyo et al
hCoV-19/USA/WY-WYPHL-22040013/2022	EPI_ISL_11899842		Wyoming Public Health Laboratory	Wyoming Public Health Laboratory	Jim Mildenberger et al
hCoV-19/Algeria/12679/2022	EPI_ISL_10588942		NIC, Viral Respiratory Unit	Virology Departement	Fayez Khardine et al
hCoV-19/Australia/NSW-RPAH-2845/2022	EPI_ISL_11823777		New South Wales Health Pathology Royal Prince Alfred Hospital	Microbiology RPAH	Foster et al
hCoV-19/Singapore/2018/2022	EPI_ISL_10500807		National Public Health Laboratory, National Centre for Infectious Diseases	National Public Health Laboratory, National Centre for Infectious Diseases	Yichen Ding et al
hCoV-19/Singapore/2978/2022	EPI_ISL_11504429		National Public Health Laboratory, National Centre for Infectious Diseases	National Public Health Laboratory, National Centre for Infectious Diseases	Yichen Ding et al
hCoV-19/Australia/VIC45694/2022	EPI_ISL_11362044		Microbiological Diagnostic Unit - Public Health Laboratory (MDU-PHL)	Microbiological Diagnostic Unit - Public Health Laboratory (MDU-PHL)	Seemann et al
hCoV-19/Singapore/1022/2022	EPI_ISL_9233146		National Public Health Laboratory, National Centre for Infectious Diseases	National Public Health Laboratory, National Centre for Infectious Diseases	Benny Yeo et al
hCoV-19/USA/DE-CDC-ASC210823127/2022	EPI_ISL_10703457	OM911655.1	Aegis Sciences Corporation	Centers for Disease Control and Prevention Division of Viral Diseases, Pathogen Discovery	Dakota Howard et al
hCoV-19/NewZealand/22CH2515/2022	EPI_ISL_11865914		Canterbury Health Laboratories	Institute of Environmental Science and Research (ESR)	Sarah Cockerton et al
hCoV-19/NewZealand/22CV3272/2022	EPI_ISL_11866027		MedLab Central Ltd	Institute of Environmental Science and Research (ESR)	Sarah Cockerton et al
hCoV-19/NewZealand/22MV1340/2022	EPI_ISL_11331692		Waikato Hospital	Institute of Environmental Science and Research (ESR)	Sarah Cockerton et al
hCoV-19/Portugal/PT30862/2022	EPI_ISL_11732887		CHLC	Instituto Nacional de Saude (INSA)	Borges et al
hCoV-19/NewZealand/22CV3235/2022	EPI_ISL_11865723		Wellington SCL (WN)	Institute of Environmental Science and Research (ESR)	Sarah Cockerton et al
hCoV-19/Montenegro/1212012202/2022	EPI_ISL_10295998		Laboratory for Molecular Diagnostics,IPHMN	Eurofins Genomics Europe Sequencing GmbH	Danijela Vujo≈°eviƒá et al
hCoV-19/NewZealand/22CV3516/2022	EPI_ISL_11865904		Wellington SCL (WN)	Institute of Environmental Science and Research (ESR)	Sarah Cockerton et al
hCoV-19/NewZealand/22CV3503/2022	EPI_ISL_11865711		MedLab Central Ltd	Institute of Environmental Science and Research (ESR)	Sarah Cockerton et al
hCoV-19/NewZealand/22CH2524/2022	EPI_ISL_11865783		Canterbury Health Laboratories	Institute of Environmental Science and Research (ESR)	Sarah Cockerton et al
hCoV-19/Australia/WA2155/2022	EPI_ISL_11333256		PathWest Laboratory Medicine WA	PathWest Laboratory Medicine WA Microbial Surveillance Unit	PathWest Laboratory Medicine WA Microbial Surveillance Unit et al
hCoV-19/Australia/WA2651/2022	EPI_ISL_11866676		PathWest Laboratory Medicine WA	PathWest Laboratory Medicine WA Microbial Surveillance Unit	PathWest Laboratory Medicine WA Microbial Surveillance Unit et al
hCoV-19/Canada/SK-RRPL-393889/2022	EPI_ISL_11797055		SK-Roy Romanow Provincial Laboratory	Saskatchewan - Roy Romanow Provincial Laboratory (RRPL)	Ryan McDonald et al
hCoV-19/NewZealand/22CH1808/2022	EPI_ISL_11331596		MedLab South Ltd Nelson	Institute of Environmental Science and Research (ESR)	Sarah Cockerton et al
hCoV-19/NewZealand/22CV2854/2022	EPI_ISL_11331668		Labcare Pathology Ltd	Institute of Environmental Science and Research (ESR)	Sarah Cockerton et al
hCoV-19/NewZealand/22CV3082/2022	EPI_ISL_11331592		Wellington SCL (WN)	Institute of Environmental Science and Research (ESR)	Sarah Cockerton et al
hCoV-19/NewZealand/22CV3519/2022	EPI_ISL_11865963		Labcare Pathology Ltd	Institute of Environmental Science and Research (ESR)	Sarah Cockerton et al
hCoV-19/NewZealand/22CV3530/2022	EPI_ISL_11865800		Waikato Hospital	Institute of Environmental Science and Research (ESR)	Sarah Cockerton et al
hCoV-19/NewZealand/22CV3506/2022	EPI_ISL_11865978		MedLab Central Ltd	Institute of Environmental Science and Research (ESR)	Sarah Cockerton et al
hCoV-19/Singapore/3605/2022	EPI_ISL_11870807		National Public Health Laboratory, National Centre for Infectious Diseases	National Public Health Laboratory, National Centre for Infectious Diseases	Benny Yeo et al
hCoV-19/NewZealand/22CH0950/2022	EPI_ISL_10188349		Southern Community Labs Chch	Institute of Environmental Science and Research (ESR)	Sarah Cockerton et al
hCoV-19/NewZealand/22CH1580/2022	EPI_ISL_11017831		Canterbury Health Laboratories	Institute of Environmental Science and Research (ESR)	Sarah Cockerton et al
hCoV-19/NewZealand/22CV3080/2022	EPI_ISL_11331605		Wellington SCL (WR)	Institute of Environmental Science and Research (ESR)	Sarah Cockerton et al
hCoV-19/NewZealand/22CH1583/2022	EPI_ISL_11865635		Canterbury Health Laboratories	Institute of Environmental Science and Research (ESR)	Sarah Cockerton et al
hCoV-19/BosniaandHerzegovina/AGCK1418/2022	EPI_ISL_11629394		PZU Alea	Alea Genetic Centre	Selma Durgut et al
hCoV-19/HongKong/CH22015243/2022	EPI_ISL_9644490		Quarantine Camp	Hong Kong Department of Health	Alan K.L. Tsang et al
hCoV-19/Russia/SPE-RII-MH66290S/2022	EPI_ISL_11503090		Children's Research and Clinical Center for Infectious Diseases	WHO National Influenza Centre Russian Federation	Andrey Komissarov et al
hCoV-19/NewZealand/22CV1103/2022	EPI_ISL_9433830		MedLab Central Ltd	Institute of Environmental Science and Research (ESR)	Sarah Cockerton et al
hCoV-19/NewZealand/22CV1042/2022	EPI_ISL_9434042		MedLab Central Ltd	Institute of Environmental Science and Research (ESR)	Sarah Cockerton et al
hCoV-19/NewZealand/22CV3512/2022	EPI_ISL_11865666		MedLab Central Ltd	Institute of Environmental Science and Research (ESR)	Sarah Cockerton et al
hCoV-19/NewZealand/22MV1449/2022	EPI_ISL_11865735		PathLab Bay of Plenty	Institute of Environmental Science and Research (ESR)	Sarah Cockerton et al
hCoV-19/NewZealand/22CV3303/2022	EPI_ISL_11865675		Hawkes Bay Hospital	Institute of Environmental Science and Research (ESR)	Sarah Cockerton et al
hCoV-19/NewZealand/22CH2098/2022	EPI_ISL_11866019		Canterbury Health Laboratories	Institute of Environmental Science and Research (ESR)	Sarah Cockerton et al
hCoV-19/NewZealand/22CV2491/2022	EPI_ISL_11017645		MedLab Central Ltd	Institute of Environmental Science and Research (ESR)	Sarah Cockerton et al
hCoV-19/NewZealand/22CV3099/2022	EPI_ISL_11865791		MedLab Central Ltd	Institute of Environmental Science and Research (ESR)	Sarah Cockerton et al
hCoV-19/NewZealand/22CV1551/2022	EPI_ISL_10188301		Whangarei Hospital	Institute of Environmental Science and Research (ESR)	Sarah Cockerton et al
hCoV-19/NewZealand/22CV1693/2022	EPI_ISL_10188136		MedLab Central Ltd	Institute of Environmental Science and Research (ESR)	Sarah Cockerton et al
hCoV-19/NewZealand/22CH2495/2022	EPI_ISL_11866203		Canterbury Health Laboratories	Institute of Environmental Science and Research (ESR)	Sarah Cockerton et al
hCoV-19/NewZealand/22MV1644/2022	EPI_ISL_11865639		North Shore Hospital	Institute of Environmental Science and Research (ESR)	Sarah Cockerton et al
hCoV-19/NewZealand/22CH1493/2022	EPI_ISL_11866085		Canterbury Health Laboratories	Institute of Environmental Science and Research (ESR)	Sarah Cockerton et al
hCoV-19/NewZealand/22CV2622/2022	EPI_ISL_11017636		MedLab Central Ltd	Institute of Environmental Science and Research (ESR)	Sarah Cockerton et al
hCoV-19/Malaysia/UNIMAS-NMSC812/2022	EPI_ISL_11804903		Normah Medical Specialist Centre, Kuching	Institute of Health and Community Medicine	Chan Chia Jui et al
hCoV-19/Italy/APU-IZSPB-PT6765/2022	EPI_ISL_11889348		Ospedale Vito Fazzi	Istituto Zooprofilattico Sperimentale della Puglia e della Basilicata	Parisi A. et al
hCoV-19/Algeria/16577/2022	EPI_ISL_11437940		NIC, Viral Respiratory Unit	Virology Departement	Zahida Mehdi et al
hCoV-19/SriLanka/aicbu5013/2022	EPI_ISL_10993982		Allergy, Immunology and Cell Biology Unit (AICBU)	Allergy, Immunology and Cell Biology Unit (AICBU)	Chandima Jeewandara et al
hCoV-19/Sweden/37916727XXP/2022	EPI_ISL_11847464		Swedish national genomic surveillance program of SARS-CoV-2	The Public Health Agency of Sweden	Emmi Andersson et al
hCoV-19/Aruba/AW-RIVM-94725/2022	EPI_ISL_11840142		Dutch COVID-19 response team	National Institute for Public Health and the Environment (RIVM)	Adam Meijer et al
hCoV-19/SriLanka/aicbu4721/2022	EPI_ISL_10104452		Allergy, Immunology and Cell Biology Unit (AICBU)	Allergy, Immunology and Cell Biology Unit (AICBU)	Chandima Jeewandara et al
hCoV-19/USA/TN-CDC-ASC210738451/2022	EPI_ISL_11759551		Aegis Sciences Corporation	Centers for Disease Control and Prevention Division of Viral Diseases, Pathogen Discovery	Dakota Howard et al
hCoV-19/Spain/IB-HUSE-04215/2022	EPI_ISL_10437874		HOSPITAL CAN MISSES	HOSPITAL UNIVERSITARIO SON ESPASES	Dr. Antonio Oliver et al
hCoV-19/Greece/13142/2022	EPI_ISL_10859537		Central Public Health Laboratory, National Public Health Organization	Central Public Health Laboratory, National Public Health Organization	Kyriaki Tryfinopoulou et al
hCoV-19/Pakistan/NIH-B39-S6/2022	EPI_ISL_11378293		Public Health Reference Lab, Khyber Medical University (PHRL-KP)	Department of Virology	Massab Umair et al
hCoV-19/SintMaarten/SX-RIVM-92103/2022	EPI_ISL_11119542		Dutch COVID-19 response team	National Institute for Public Health and the Environment (RIVM)	Adam Meijer et al
hCoV-19/Norway/14588/2022	EPI_ISL_11887148		Unilabs Laboratory Medicine	Norwegian Institute of Public Health, Department of Virology	Kathrine Stene-Johansen et al
hCoV-19/England/MILK-3A88717/2022	EPI_ISL_11197430		Lighthouse Lab in Milton Keynes	Wellcome Sanger Institute for the COVID-19 Genomics UK (COG-UK) Consortium	The Lighthouse Lab in Milton Keynes et al
hCoV-19/England/MILK-3A611E9/2022	EPI_ISL_11188708		Lighthouse Lab in Milton Keynes	Wellcome Sanger Institute for the COVID-19 Genomics UK (COG-UK) Consortium	The Lighthouse Lab in Milton Keynes et al
hCoV-19/Ireland/WX-NVRL-S22IRL00240668/2022	EPI_ISL_11743563		National Virus Reference Laboratory	National Virus Reference Laboratory	Zoe Yandle et al
hCoV-19/Aruba/AW-RIVM-94726/2022	EPI_ISL_11840143		Dutch COVID-19 response team	National Institute for Public Health and the Environment (RIVM)	Adam Meijer et al
hCoV-19/Algeria/18971/2022	EPI_ISL_11437945		NIC, Viral Respiratory Unit	Virology Departement	Zahida Mehdi et al
hCoV-19/Ireland/D-Enfer-COV140222031_H4/2022	EPI_ISL_10585052		Enfer	Enfer	Elaine M. Kenny et al
hCoV-19/France/ARA-AG-2202160020/2022	EPI_ISL_11371583		Synlab	Laboratoire de Biologie M√©dicale (LBM) Alpigene	St√©phanie Ducreux et al
hCoV-19/Bonaire/BQ-RIVM-95647/2022	EPI_ISL_11840159		Dutch COVID-19 response team	National Institute for Public Health and the Environment (RIVM)	Adam Meijer et al
hCoV-19/USA/RI-CDC-LC0562935/2022	EPI_ISL_11350883		Laboratory Corporation of America	Centers for Disease Control and Prevention Division of Viral Diseases, Pathogen Discovery	Dakota Howard et al
hCoV-19/Monaco/IPP13332/2022	EPI_ISL_10816840		Recherche	National Reference Center for Viruses of Respiratory Infections, Institut Pasteur, Paris	Marion Barbet et al
hCoV-19/Kuwait/Jaber2220071718/2022	EPI_ISL_11520931		Warah Hospital	Virology Lab, Jaber Al Ahmad Hospital	Dr. Zahrah Buhamad et al
hCoV-19/Nigeria/NCDC-NR-GL-004005/2022	EPI_ISL_11501804		CLINA-LANCET LABORATORIES ABUJA	National Reference Laboratory, Nigeria Centre for Disease Control	Dr Ndodo Nnaemeka et al
hCoV-19/Uganda/MRC-UVRI-EW49/2021	EPI_ISL_8307369		MRC/UVRI & LSHTM Uganda Research Unit, Uganda Virus Research Institute	MRC/UVRI & LSHTM Uganda Research Unit, Uganda Virus Research Institute	Deogratius Ssemwanga et al
hCoV-19/Morocco/101/2021	EPI_ISL_8144261		National Institute of Hygiene	National Institute of Hygiene	Hassan Ihazmade et al
hCoV-19/Morocco/554/2022	EPI_ISL_10260265		NIH	National Institute of Hygiene	Hassan Ihazmade et al
hCoV-19/Morocco/529/2022	EPI_ISL_10260260		NIH	National Institute of Hygiene	Hassan Ihazmade et al
hCoV-19/Eswatini/N28465/2021	EPI_ISL_9697145		Hlathikhulu government hospital	National Institute for Communicable Diseases of the National Health Laboratory Service	Maphalala G et al
hCoV-19/Zambia/ZMB-129272/2021	EPI_ISL_7988188		University of Zambia, School of Veterinary Medicine	UNZAVET and PATH	Mulenga Mwenda-Chimfwembe et al
hCoV-19/Oman/522992/2021	EPI_ISL_10104924		Oman-NIC	Oman-National Influenza Center	Yathrib Al Zakwani et al
hCoV-19/Zambia/ZMB-129104/2021	EPI_ISL_7988179		University of Zambia, School of Veterinary Medicine	UNZAVET and PATH	Mulenga Mwenda-Chimfwembe et al
hCoV-19/Germany/BY-LGL-f7beaea/2021	EPI_ISL_8711889		Bayerisches Landesamt fuer Gesundheit und Lebensmittelsicherheit (LGL)	Bayerisches Landesamt fuer Gesundheit und Lebensmittelsicherheit (LGL)	Alexandra Dangel et al
hCoV-19/Botswana/R68B89_BHP_943533/2022	EPI_ISL_8826580		Botswana Harvard HIV Reference Laboratory	Botswana Harvard HIV Reference Laboratory	Sikhulile Moyo et al
hCoV-19/Netherlands/GR-RIVM-85624/2022	EPI_ISL_9776205		Dutch COVID-19 response team	National Institute for Public Health and the Environment (RIVM)	Adam Meijer et al
hCoV-19/Indonesia/JT-Labkes-42B/2022	EPI_ISL_9319152		LAB.INTIBIOS	Balai Labkes PAK Prov Jateng	Yekti Hediningsih et al
hCoV-19/Maldives/MAV128062/2022	EPI_ISL_9738911		Indira Gandhi Memorial Hospital	Indira Gandhi Memorial Hospital	D. Fathmath Nazla Rafeeq et al
hCoV-19/SouthAfrica/CERI-KRISP-K037561/2021	EPI_ISL_11359767		Division of Medical Virology, Department of Pathology, NHLS, Tygerberg Hospital	CERI, Centre for Epidemic Response and Innvoation, Stellenbosch University and KRISP, KZN Research Innovation and Sequencing Platform, UKZN.	Maponga T et al
hCoV-19/Mozambique/CERI-KRISP-K033890/2021	EPI_ISL_8578324		Instituto Nacional de Saude (INS), Mozambique	CERI, Centre for Epidemic Response and Innvoation, Stellenbosch University and KRISP, KZN Research Innovation and Sequencing Platform, UKZN.	Nalia Ismael et al
hCoV-19/SriLanka/aicbu3910/2022	EPI_ISL_9072114		Allergy, Immunology and Cell Biology Unit (AICBU)	Allergy, Immunology and Cell Biology Unit (AICBU)	Chandima Jeewandara et al
hCoV-19/Norway/Ahus-3668/2022	EPI_ISL_11887900		Dept. of Microbiology and Infection Control, Akershus University Hospital HF	Dept. of Microbiology and Infection Control, Akershus University Hospital HF	Hege Vangstein Aamot et al
hCoV-19/Italy/CAM-TIGEM-IZSM-COLLI-26119/2022	EPI_ISL_10190123		Ospedale Santa Maria delle Grazie	TIGEM	Antonio Grimaldi Patrizia Annunziata Francesco Panariello Claudia Tiberio Teresa Giuliano Michela Daniele Valentina Bouche Ilaria Cimmino Chiara Colantuono Lucio Di Filippo Anna Manfredi Marcello Salvi Antonio Limone Luigi Atripaldi Andrea Ballabio Davide Cacchiarelli et al
hCoV-19/Brazil/RJ-FIOCRUZ-5671/2022	EPI_ISL_10656956		Laboratorio Central de Saude Publica do Estado do Rio de Janeiro (LACEN/RJ)	Laboratory of Respiratory Viruses and Measles, Oswaldo Cruz Institute, FIOCRUZ	Paola Resende et al
hCoV-19/Brazil/SP-IB_146525/2021	EPI_ISL_8721295		BIOFAST	Instituto Butantan	Dimas Tadeu Covas et al
hCoV-19/Serbia/Belgrade-K681072_0302/2022	EPI_ISL_11704814		Laboratory for COVID19 diagnostics, Clinical Centre of Serbia	Institute of microbiology and Immunology, Faculty of Medicine, University of Belgrade	Knezevic et al
hCoV-19/Syria/Northwest-00166/2022	EPI_ISL_10875756		EWARN's Lab	Ministry of Health Turkey	Yasir Elferruh et al
hCoV-19/Mexico/MOR_LANGEBIO_IMSS_5742/2022	EPI_ISL_10104621		Laboratorio Central de Epidemiologia (LCE)	Unidad de Genomica Avanzada	Consorcio Mexicano de Vigilancia Genomica (CoViGen-Mex). Authors (in alphabetical order): Julio Elias Alvarado-Yaah et al
hCoV-19/USA/UT-UPHL-220124540884/2021	EPI_ISL_9201727	OM458579.1	Utah Public Health Laboratory	Utah Public Health Laboratory	Erin L. Young et al
hCoV-19/USA/UT-UPHL-220403709806/2022	EPI_ISL_11795066		Utah Public Health Laboratory	Utah Public Health Laboratory	Erin L. Young et al
hCoV-19/Israel/ICH-741204102/2022	EPI_ISL_11828725		Clinical Microbiology Laboratory, Tel Aviv Sourasky Medical Center	Clinical Microbiology Laboratory, Tel Aviv Sourasky Medical Center	Orly Eshel et al
hCoV-19/Ghana/WACCBIP-GS2011/2021	EPI_ISL_10334311		WACCBIP, University of Ghana	WACCBIP, University of Ghana	Collins M. Morang'a et al
hCoV-19/Kenya/SS6753/2022	EPI_ISL_11220585		AMPATH Care Lab	KEMRI-Wellcome Trust Research Programme,Kilifi	Githinji G. et al
hCoV-19/Kenya/ILRI_COVM01759/2021	EPI_ISL_9093506		International Livestock Research Institute	International Livestock Research Institute	Samuel O. Oyola et al
hCoV-19/USA/ND-NDDH-13443/2022	EPI_ISL_11764547		North Dakota Department of Health, Public Health Laboratory	North Dakota Department of Health, Public Health Laboratory	Lisa Wingerter et al
hCoV-19/Indonesia/SA-NIHRD-WGS_22_00080/2021	EPI_ISL_8889317		BTKLPP Kelas I Manado	National Institute of Health Research and Development	Vivi Setiawaty et al
hCoV-19/Sweden/9529095363/2022	EPI_ISL_9180420		Sweden/Sodermanland/Unilabs	Unilabs/Eskilstuna/Sweden	Emma Arvidsson et al
hCoV-19/SriLanka/aicbu4216/2022	EPI_ISL_9570828		Allergy, Immunology and Cell Biology Unit (AICBU)	Allergy, Immunology and Cell Biology Unit (AICBU)	Chandima Jeewandara et al
hCoV-19/Ghana/NMIMR-NUR-21-35912/2021	EPI_ISL_8065966		Noguchi Memorial Institute for Medical Research, University of Ghana, Legon, Ghana	Noguchi Memorial Institute for Medical Research, University of Ghana, Legon, Ghana	Bright Adu et al
hCoV-19/Mexico/GRO-INMEGEN-58-83/2022	EPI_ISL_10052261		SALUD DIGNA	Instituto Nacional de Medicina Genomica	Cedro-Tanda A et al
hCoV-19/Cameroon/CERI-KRISP-K037193/2021	EPI_ISL_11825827		Laboratoire National de Sante Publique	CERI, Centre for Epidemic Response and Innvoation, Stellenbosch University and KRISP, KZN Research Innovation and Sequencing Platform, UKZN.	Dr Essomba Rene Ghislain et al
hCoV-19/USA/TX-CDC-ASC210690657/2022	EPI_ISL_10075822	OM741962.1	Aegis Sciences Corporation	Centers for Disease Control and Prevention Division of Viral Diseases, Pathogen Discovery	Dakota Howard et al
hCoV-19/Brazil/SP-IB_152310/2022	EPI_ISL_10759228		UPA DE BEBEDOURO	Instituto Butantan	Dimas Tadeu Covas et al
hCoV-19/Mauritius/CERI-KRISP-K036302/2022	EPI_ISL_10860972		Victoria Hospital, Candos,Vacoas Road, Quatre Bornes, Mauritius	CERI, Centre for Epidemic Response and Innovation, Stellenbosch University and KRISP, KZN Research Innovation and Sequencing Platform, UKZN.	Manraj SS et al
hCoV-19/Mexico/COA_CIAD-IMSS_202201019512/2022	EPI_ISL_11816871		Centro de Investigaci√≥n Biom√©dica del Noreste (CIBIN)	Microbial Genomics Laboratory	Consorcio Mexicano de Vigilancia Gen√≥mica (CoViGen-Mex). Authors (in alphabetical order): Julio Elias Alvarado-Yaah et al
hCoV-19/Mexico/COA_InDRE_FB11701_E05315557096_S12525/2022	EPI_ISL_11134090		LESP Coahuila	Instituto de Diagnostico y Referencia Epidemiologicos (INDRE)	Claudia Wong-Arambula et al
hCoV-19/Mexico/TAM_IBT_IMSS_5453/2021	EPI_ISL_9153408		Centro de Investigaci√≥n Biom√©dica del Noreste (CIBIN)	Instituto de Biotecnolog√≠a de la UNAM	Consorcio Mexicano de Vigilancia Gen√≥mica (CoViGen-Mex). Authors (in alphabetical order): Julio Elias Alvarado-Yaah et al
hCoV-19/Mexico/TAM_InDRE_FB2003_E28113599572_S10960/2022	EPI_ISL_9431245		LESP Tamaulipas	Instituto de Diagnostico y Referencia Epidemiologicos (INDRE)	Claudia Wong-Arambula et al
hCoV-19/Mexico/TAM-INMEGEN-58-212/2022	EPI_ISL_10052050		SALUD DIGNA	Instituto Nacional de Medicina Genomica	Cedro-Tanda A et al
hCoV-19/USA/MD-HP26405-PIDQPQABFX/2022	EPI_ISL_9883005		Johns Hopkins Hospital Department of Pathology	Johns Hopkins Hospital Department of Pathology	C. Paul Morris et al
hCoV-19/USA/VA-CDC-ASC210651743/2022	EPI_ISL_10228360	OM771131.1	Aegis Sciences Corporation	Centers for Disease Control and Prevention Division of Viral Diseases, Pathogen Discovery	Dakota Howard et al
hCoV-19/USA/CO-CDC-MMB13990892/2022	EPI_ISL_9978652	OM703022.1	Mako Medical	Centers for Disease Control and Prevention Division of Viral Diseases, Pathogen Discovery	Dakota Howard et al
hCoV-19/Mexico/CHP-INMEGEN-53-53/2022	EPI_ISL_9337829		SALUD DIGNA	Instituto Nacional de Medicina Genomica	Cedro-Tanda A et al
hCoV-19/Taiwan/NTU132/2022	EPI_ISL_11302849		Department of Laboratory Medicine, National Taiwan University Hospital	Department of Clinical Laboratory Sciences and Medical Biotechnology, National Taiwan University	Shiou-Hwei Yeh et al
hCoV-19/Guatemala/INC-LNS-263/2022	EPI_ISL_10952480		Laboratorio Nacional de Salud Publica	Inciensa, Instituto Costarricense de Investigaci√≥n y Ense√±anza en Nutrici√≥n y Salud	Ruth Vasquez et al
hCoV-19/USA/NM-UNM-ED01350/2022	EPI_ISL_10087771	OM896241.1	Univeristy of New Mexico Hospital	Center for Global Health, University of New Mexico Health Sciences Center	Daryl Domman et al
hCoV-19/Mexico/YUC-INMEGEN-64-46/2022	EPI_ISL_11780553		SALUD DIGNA	Instituto Nacional de Medicina Genomica	Cedro-Tanda A et al
hCoV-19/Saint-Martin/IPP09172/2022	EPI_ISL_10187547		Labo Analyses Med	National Reference Center for Viruses of Respiratory Infections, Institut Pasteur, Paris	Marion Barbet et al
hCoV-19/Honduras/LNV490895-ICGES/2022	EPI_ISL_9983181		Laboratorio Nacional de Vigilancia de la Salud ‚Äì Secci√≥n de Virologia	Genomics and Proteomics Departament, Gorgas Memorial Institute For Health Studies	Mitzi Castro et al
hCoV-19/Ecuador/NIC-INSPI-7212475/2021	EPI_ISL_8011758		INTERLAB	INSPI-CRN DE INFLUENZA Y OTROS VIRUS RESPIRATORIOS	Alfredo Bruno et al
hCoV-19/Mexico/MIC_InDRE_FB12129_E16315669982_S12652/2022	EPI_ISL_11133818		LESP Michoacan	Instituto de Diagnostico y Referencia Epidemiologicos (INDRE)	Claudia Wong-Arambula et al
hCoV-19/Panama/M122901-GMI/2021	EPI_ISL_11854822		Gorgas Memorial Institute of Health Studies	Gorgas Memorial Institute of Health Studies	Claudia Gonzalez et al
hCoV-19/Indonesia/JB-GS-WJHL-ITB-W00761/2022	EPI_ISL_9703180		Permata Cirebon Hospital	West Java Health Laboratory; School of Life Sciences and Technology, Institut Teknologi Bandung	Azzania Fibriani et al
hCoV-19/USA/AK-PHL18060/2022	EPI_ISL_10792861	OM966658.1	Alaska State Virology Laboratory	Alaska State Virology Laboratory	Jeremy Roe et al
hCoV-19/Mexico/ROO_InDRE_FB8826_E23314164811_S11807/2022	EPI_ISL_10361278		LESP Quintana Roo	Instituto de Diagnostico y Referencia Epidemiologicos (INDRE)	Claudia Wong-Arambula et al
hCoV-19/Argentina/PAIS-G0965/2022	EPI_ISL_11809368		Laboratorio Central, Ministerio de Salud C√≥rdoba	Fundacion para el Progreso de la Medicina and Instituto de Patologia Vegetal (IPAVE-CIAP-INTA) on behalf of 'Proyecto Argentino Interinstitucional de genomica de SARS-CoV-2' (PAIS Consortium)	Zeballos et al
hCoV-19/Senegal/SN-DKR-DIAM-4844/2021	EPI_ISL_7571607		Iressef Genomics lab	IRESSEF	Souleymane MBOUP et al
hCoV-19/Congo/FCRM-185-MNC005/2022	EPI_ISL_11621477		Fondation Congolaise pour la recherche medicale (FCRM), Francine Ntoumi	Fondation Congolaise pour la Recherche M√©dicale	Mfoutou Mapanguy Claujens Chastel et al
hCoV-19/Congo/FCRM-184-CeRMI093/2022	EPI_ISL_11621476		Fondation Congolaise pour la recherche medicale (FCRM), Francine Ntoumi	Fondation Congolaise pour la Recherche M√©dicale	Mfoutou Mapanguy Claujens Chastel et al
hCoV-19/Romania/DJ106248/2022	EPI_ISL_10462422		Medical Genetics Laboratory, Regional Centre of Medical Genetics, Emergency County Hospital Craiova	Medical Genetics Laboratory, Regional Centre of Medical Genetics, Emergency County Hospital Craiova	Anca-Lelia (Riza) Costache et al
hCoV-19/England/MILK-2F920A4/2021	EPI_ISL_8102395	OV616339.1	Lighthouse Lab in Milton Keynes	Wellcome Sanger Institute for the COVID-19 Genomics UK (COG-UK) Consortium	The Lighthouse Lab in Milton Keynes et al
hCoV-19/Liechtenstein/FL-Risch-2211202957/2022	EPI_ISL_8786053	OV636896.1	Dr. Risch Ostschweiz AG	Dr Risch Laboratory	Nadia Wohlwend et al
hCoV-19/Chad/TCH-016/2021	EPI_ISL_10729334		Minist√®re de Sant√© Publique et de la Solidarit√© Nationale	Pathogen Genomics Lab, National Institute for Biomedical Research (INRB)	Placide Mbala-Kingebeni et al
hCoV-19/Bulgaria/22BG-EU_016983_Pl160/2022	EPI_ISL_11734386		National Center of Infectious and Parasitic Diseases	National Center of Infectious and Parasitic Diseases	Alexiev et al
hCoV-19/Portugal/PT24623/2021	EPI_ISL_8539305		CHEDV	Instituto Nacional de Saude (INSA)	Borges et al
hCoV-19/Guinea/Conakry_IPG-26809/2022	EPI_ISL_11268863		Institut Pasteur de Guin√©e	Institut Pasteur de Guin√©e	Sol√®ne Grayo et al
hCoV-19/Guinea/LFHVG-G0493/2021	EPI_ISL_9569728		Laboratoire des Fievres Hemorragiques Virales en Guinee, LFHVG	Laboratoire des Fievres Hemorragiques Virales en Guinee, LFHVG, and the Bernhard Nocht Institute for Tropical Medicine, BNITM	N‚ÄôFaly Magassouba et al hCoV-19/Moldova/F0049/2022 EPI_ISL_11675226 MedExpert MedExpert Vadim Nirca et al hCoV-19/USA/SD-CDC-2-5590044/2022 EPI_ISL_10226916 OM764992.1 SD Public Health Laboratory Centers for Disease Control and Prevention Division of Viral Diseases, Pathogen Discovery Mili Sheth et al hCoV-19/USA/AL-CDC-ASC210567595/2021 EPI_ISL_8426334 OM156384.1 Aegis Sciences Corporation Cen…	Institute of microbiology and Immunology, Faculty of Medicine, University of Belgrade	Knezevic et al
hCoV-19/Lithuania/LTU000_BM_20_2/2022	EPI_ISL_10851192		UAB "Baltic Medics"	National Public Health Surveillance Laboratory	Lukas Zemaitis et al
hCoV-19/Brazil/SP-IB_155720/2022	EPI_ISL_11763734		PRONTO SOCORRO MUNICIPAL DR ALCEU LOT BIRIGUI	Instituto Butantan	Dimas Tadeu Covas et al
hCoV-19/Lithuania/LTU000_VULSK_220108121268/2022	EPI_ISL_10247171		Viesoji istaiga Vilniaus universiteto ligonine Santaros klinikos	National Public Health Surveillance Laboratory	Lukas Zemaitis et al
hCoV-19/NewZealand/22CH0755/2022	EPI_ISL_9671837		Canterbury Health Laboratories	Institute of Environmental Science and Research (ESR)	Sarah Cockerton et al
hCoV-19/Iran/AQ1828/2022	EPI_ISL_11525296		Regional Reference laboratory, Kermanshah University of Medical Sciences	COVID-19 National Reference Laboratory, Pasteur Institute of Iran	Mahsa Tavakoli et al
hCoV-19/Luxembourg/LNS1657177/2022	EPI_ISL_9181574		Laboratoire national de sante, Microbiology, Virology	Laboratoire national de sante, Microbiology, Microbial Genomics Platform	Anke Wienecke-Baldacchino et al
hCoV-19/Serbia/Belgrade-406121_0101/2022	EPI_ISL_9467235		Institute of Virology, Vaccines and Sera "Torlak"	Institute of microbiology and Immunology, Faculty of Medicine, University of Belgrade	Knezevic et al
hCoV-19/CaboVerde/44530/2021	EPI_ISL_11270619		Virology Laboratory of Praia	Institut Pasteur de Dakar	Sanders Kevin et al
hCoV-19/Jamaica/JAM-UWIMicro-0395/2022	EPI_ISL_11816026		21 Slipe Pen Road, Kingston, Jamaica, W.I.	Department of Microbiology, University of the West Indies	Keisha Francis et al
hCoV-19/Portugal/PT24125/2021	EPI_ISL_8294330		CH Tondela Viseu	Instituto Nacional de Saude (INSA)	Borges et al
hCoV-19/Moldova/F0037/2022	EPI_ISL_11675215		MedExpert	MedExpert	Vadim Nirca et al
hCoV-19/Romania/IS-1856/2022	EPI_ISL_8800392		Department of Public Health Iasi	National Institute of Infectious Diseases-Prof. Dr. Matei Bals Molecular Diagnostics Laboratory	Corina Casangiu et al
hCoV-19/USA/AZ-ASU31129/2021	EPI_ISL_8438981		Arizona State University	Arizona State University	Steven C. Holland et al
hCoV-19/Norway/1464/2022	EPI_ISL_9626515		Vestfold Hospital, Toensberg, Department of Microbiology	Norwegian Institute of Public Health, Department of Virology	Kathrine Stene-Johansen et al
hCoV-19/Guadeloupe/IPP03721/2022	EPI_ISL_9474847		Outre Mer	National Reference Center for Viruses of Respiratory Infections, Institut Pasteur, Paris	Marion Barbet et al
hCoV-19/Guadeloupe/IPP01034/2021	EPI_ISL_9388731		Hopital	National Reference Center for Viruses of Respiratory Infections, Institut Pasteur, Paris	Marion Barbet et al
hCoV-19/CaboVerde/45388/2021	EPI_ISL_11270564		Virology Laboratory of Praia	Institut Pasteur de Dakar	Sanders Kevin et al
hCoV-19/Guyana/1285-GMI/2022	EPI_ISL_11764439		National Public Health Reference Laboratory, Ministry of Health,	Genomics and Proteomics Departament, Gorgas Memorial Institute For Health Studies	Claudia Gonzalez et al
hCoV-19/CaboVerde/858/2022	EPI_ISL_11270588		Virology Laboratory of Praia	Institut Pasteur de Dakar	Sanders Kevin et al
hCoV-19/Finland/THL-202208583/2022	EPI_ISL_11815222		Fimlab Laboratoriot Oy Tampere	Expert Microbiology, National Institute for Health and Welfare	Soile Blomqvist et al
hCoV-19/Portugal/PT26256/2022	EPI_ISL_9300988		H Divino Espirito Santo - Ponta Delgada	Instituto Nacional de Saude (INSA)	Borges et al
hCoV-19/Bulgaria/22BG-EU_017242_Pl162/2022	EPI_ISL_11734626		National Center of Infectious and Parasitic Diseases	National Center of Infectious and Parasitic Diseases	Alexiev et al
hCoV-19/Jamaica/JAM-UWIMicro-0435/2022	EPI_ISL_11816064		21 Slipe Pen Road, Kingston, Jamaica, W.I.	Department of Microbiology, University of the West Indies	Keisha Francis et al
hCoV-19/Jamaica/JAM-UWIMicro-0228/2021	EPI_ISL_11017421		National Public Health Laboratory (NPHL)	Department of Microbiology, University of the West Indies	Keisha Francis et al
hCoV-19/Portugal/PT24394/2021	EPI_ISL_8539076		INSA	Instituto Nacional de Saude (INSA)	Borges et al
hCoV-19/Hungary/mbl_01659/2022	EPI_ISL_9625918		Hungarian Defence Forces Medical Centre COVID Laboratory	Hungarian Defence Forces Medical Centre Epidemiological and Scientific Research Institute	Csaba Istv√°n Pereszl√©nyi et al
hCoV-19/Suriname/SR-928/2022	EPI_ISL_9628822		Central Laboratory, Bureau of Public Health (BOG) and Academic Hospital Paramaribo	Erasmus Medical Center	Bas B Oude Munnink et al
hCoV-19/Suriname/SR-987/2022	EPI_ISL_11283849		Central Laboratory, Bureau of Public Health (BOG) and Academic Hospital Paramaribo	Erasmus Medical Center	Bas B Oude Munnink et al
hCoV-19/Suriname/SR-974/2022	EPI_ISL_11283836		Central Laboratory, Bureau of Public Health (BOG) and Academic Hospital Paramaribo	Erasmus Medical Center	Bas B Oude Munnink et al
hCoV-19/Portugal/PT25278/2022	EPI_ISL_8780516		SESARAM	Instituto Nacional de Saude (INSA)	Borges et al
hCoV-19/Croatia/24419/2022	EPI_ISL_9457568		Nastavni zavod za javno zdravstvo Splitsko- Dalmatinske ≈æupanije	Hrvatski zavod za javno zdravstvo	Irena Tabain et al
hCoV-19/Italy/CAM-TIGEM-IZSM-COLLI-28233/2022	EPI_ISL_11572663		Ospedale Santa Maria delle Grazie	TIGEM	Antonio Grimaldi Patrizia Annunziata Francesco Panariello Claudia Tiberio Teresa Giuliano Michela Daniele Valentina Bouche Ilaria Cimmino Chiara Colantuono Lucio Di Filippo Anna Manfredi Marcello Salvi Antonio Limone Luigi Atripaldi Andrea Ballabio Davide Cacchiarelli et al
hCoV-19/Romania/CJ_494556/2021	EPI_ISL_9300619		Clinical Hospital of Infectious Diseases, Cluj-Napoca	Cantacuzino National Military-Medical Institute, Viral Respiratory Infections Laboratory	Luiza Ustea et al
hCoV-19/Moldova/Nr-19474/2022	EPI_ISL_11106024		Virology Laboratory, NAPH, Moldova	Virology Laboratory, NAPH, Moldova	Olga Burduniuc et al
hCoV-19/England/BRBR-3367690/2022	EPI_ISL_9177408	OV782953.1	Berkshire and Surrey Pathology Services Lighthouse Laboratory	Wellcome Sanger Institute for the COVID-19 Genomics UK (COG-UK) Consortium	Berkshire et al
hCoV-19/Romania/B_496655/2022	EPI_ISL_9300717		Cantacuzino National Military-Medical Institute, Viral Respiratory Infections Laboratory	Cantacuzino National Military-Medical Institute, Viral Respiratory Infections Laboratory	Luiza Ustea et al
hCoV-19/CaboVerde/115/2022	EPI_ISL_11270696		Virology Laboratory of Praia	Institut Pasteur de Dakar	Sanders Kevin et al
hCoV-19/CaboVerde/1703/2022	EPI_ISL_11270648		Virology Laboratory of Praia	Institut Pasteur de Dakar	Sanders Kevin et al
hCoV-19/Botswana/R54B93_BHP_362184963/2021	EPI_ISL_7834559		Lancet Laboratories Gaborone	Botswana Harvard HIV Reference Laboratory	Sikhulile Moyo et al
hCoV-19/Mongolia/10011921/2022	EPI_ISL_10899848	OM961370.1	Biotechnology Core Facility Branch, Centers for Disease Control and Prevention	Centers for Disease Control and Prevention Division of Viral Diseases, Pathogen Discovery	Anir Enkhbat et al
hCoV-19/Mexico/MOR_IBT_IMSS_6940/2022	EPI_ISL_11826262		Laboratorio Central de Epidemiolog√≠a (LCE)	Instituto de Biotecnolog√≠a de la UNAM	Consorcio Mexicano de Vigilancia Gen√≥mica (CoViGen-Mex). Authors (in alphabetical order): Julio Elias Alvarado-Yaah et al
hCoV-19/Suriname/SR-982/2022	EPI_ISL_11283844		Central Laboratory, Bureau of Public Health (BOG) and Academic Hospital Paramaribo	Erasmus Medical Center	Bas B Oude Munnink et al
hCoV-19/Malawi/MLW-00458/2022	EPI_ISL_11246764		Malawi Liverpool Wellcome Trust Clinical Research Program	Malawi Liverpool Wellcome Trust Clinical Research Program	Catherine Anscombe et al
hCoV-19/Panama/M209500-GMI/2022	EPI_ISL_11855039		Gorgas Memorial Institute of Health Studies	Gorgas Memorial Institute of Health Studies	Claudia Gonzalez et al
hCoV-19/USA/SD-UMGC-35549/2021	EPI_ISL_11145046	ON004694.1	South Dakota Department of Health	University of Minnesota Genomics Center	Daryl M. Gohl et al
hCoV-19/Guyana/3094-GMI/2022	EPI_ISL_11764514		National Public Health Reference Laboratory, Ministry of Health,	Genomics and Proteomics Departament, Gorgas Memorial Institute For Health Studies	Claudia Gonzalez et al
hCoV-19/Namibia/N25903/2021	EPI_ISL_9454999		Namibia Instuition of Pathology	National Institute for Communicable Diseases of the National Health Laboratory Service	Konstantinus I et al
hCoV-19/Namibia/N25899/2021	EPI_ISL_9454996		Namibia Instuition of Pathology	National Institute for Communicable Diseases of the National Health Laboratory Service	Konstantinus I et al
hCoV-19/SouthAfrica/NICD-N33022/2021	EPI_ISL_9962987		AMPATH	National Institute for Communicable Diseases of the National Health Laboratory Service	Amoako DG et al
hCoV-19/Zhejiang/3998/2021	EPI_ISL_8163691		Hangzhou Center for Disease Control and Prevention	Hangzhou Center for Disease Control and Prevention	Yu Hua et al
hCoV-19/Rwanda/NRL/EK0701895/2021	EPI_ISL_9878077		Nucleic Acid Testing Laboratory-Rwanda Biomedical Centre	Nucleic Acid Testing Laboratory-Rwanda Biomedical Centre	Dieudonne Mutangana et al
hCoV-19/Rwanda/NRLNAT4329/2022	EPI_ISL_10114869		Nucleic Acid Testing, National Reference Laboratory	GIGA Medical Genomics	Yvan Butera et al
hCoV-19/Rwanda/NRLNAT4288/2022	EPI_ISL_10114881		Nucleic Acid Testing, National Reference Laboratory	GIGA Medical Genomics	Yvan Butera et al
hCoV-19/USA/MA-CDCBI-CRSP_Y5F52FJVC66BXOH2/2021	EPI_ISL_8484730	OM183484.1	Broad Institute Clinical Research Sequencing Platform	Infectious Disease Program, Broad Institute of Harvard and MIT	Siddle et al
hCoV-19/SouthAfrica/NICD-N31268/2021	EPI_ISL_11270252		TAMBO MEMORIAL LABORATORY	National Institute for Communicable Diseases of the National Health Laboratory Service	Amoako DG et al
hCoV-19/Malawi/MLW-00405/2021	EPI_ISL_11246712		Malawi Liverpool Wellcome Trust Clinical Research Program	Malawi Liverpool Wellcome Trust Clinical Research Program	Catherine Anscombe et al
hCoV-19/ElSalvador/INC-LNSP-150/2022	EPI_ISL_9915366		Laboratorio Nacional de Salud Publica	Inciensa, Instituto Costarricense de Investigaci√≥n y Ense√±anza en Nutrici√≥n y Salud	Ruth Vasquez et al
hCoV-19/Malawi/MLW-00407/2022	EPI_ISL_11246714		Malawi Liverpool Wellcome Trust Clinical Research Program	Malawi Liverpool Wellcome Trust Clinical Research Program	Catherine Anscombe et al
hCoV-19/Cameroon/CERI-KRISP-K037192/2021	EPI_ISL_11825826		Laboratoire National de Sante Publique	CERI, Centre for Epidemic Response and Innvoation, Stellenbosch University and KRISP, KZN Research Innovation and Sequencing Platform, UKZN.	Dr Essomba Rene Ghislain et al
hCoV-19/Kenya/SS4499/2021	EPI_ISL_11259503		Aga Khan University Hospital Nairobi	KEMRI-Wellcome Trust Research Programme,Kilifi	Githinji G. et al
hCoV-19/Mozambique/PXM0163996-A152/2022	EPI_ISL_11325790		Biotecnology and Genetics Laboratory - Instituto Nacional de Sa√∫de	Biotecnology and Genetics Laboratory - Instituto Nacional de Sa√∫de	Sofia Viegas et al
hCoV-19/CentralAfricanRepublic/RCA-023/2022	EPI_ISL_10854831		Laboratoire National de Biologie Clinique et de Sant√© Publique, Bangui, R√©publique Centrafricaine	Pathogen Genomics Lab, National Institute for Biomedical Research (INRB)	Placide Mbala-Kingebeni et al
hCoV-19/DRC/INRB-RDC-943/2021	EPI_ISL_9571072		Pathogen Genomics Lab, National Institute for Biomedical Research (INRB)	Pathogen Genomics Lab, National Institute for Biomedical Research (INRB)	Placide Mbala-Kingebeni et al
hCoV-19/DRC/INRB-RDC-969/2021	EPI_ISL_9571089		Pathogen Genomics Lab, National Institute for Biomedical Research (INRB)	Pathogen Genomics Lab, National Institute for Biomedical Research (INRB)	Placide Mbala-Kingebeni et al
hCoV-19/Kenya/SS6975/2022	EPI_ISL_11561388		Pathologist Lancet Kenya	KEMRI-Wellcome Trust Research Programme,Kilifi	Githinji G. et al
hCoV-19/Netherlands/NH-RIVM-77367/2021	EPI_ISL_8587402		Dutch COVID-19 response team	National Institute for Public Health and the Environment (RIVM)	Adam Meijer et al
hCoV-19/Malawi/MLW-00391/2022	EPI_ISL_11246699		Malawi Liverpool Wellcome Trust Clinical Research Program	Malawi Liverpool Wellcome Trust Clinical Research Program	Catherine Anscombe et al
hCoV-19/Zambia/CHAZ-CHS1559/2022	EPI_ISL_10141859		Churches Health Association of Zambia (CHAZ) Laboratory	Churches Health Association of Zambia (CHAZ) Laboratory	Shempela. D et al
hCoV-19/Zambia/CHAZ-CHS1665/2022	EPI_ISL_10141901		Churches Health Association of Zambia (CHAZ) Laboratory	Churches Health Association of Zambia (CHAZ) Laboratory	Shempela. D et al
hCoV-19/Zambia/CHAZ-CHS1648/2022	EPI_ISL_10141896		Churches Health Association of Zambia (CHAZ) Laboratory	Churches Health Association of Zambia (CHAZ) Laboratory	Shempela. D et al
hCoV-19/Bolivia/LP-INLASA-PLX7/2022	EPI_ISL_11533138		PLEXUS LABORATORIO CL√çNICO MOLECULAR (LA PAZ)	Instituto Nacional de Laboratorios de Salud "Dr. N√©stor Morales Villaz√≥n" (INLASA)	Guzm√°n-Otazo et al
hCoV-19/Ecuador/NIC-INSPI-406214/2022	EPI_ISL_11760628		INSPI-CRN DE INFLUENZA Y OTROS VIRUS RESPIRATORIOS	INSPI-CRN DE INFLUENZA Y OTROS VIRUS RESPIRATORIOS	Alfredo Bruno et al
hCoV-19/Estonia/RC0380759/2022	EPI_ISL_9963338		Synlab Eesti O√ú	1. Laboratory of Communicable Diseases (Estonia); 2. Eurofins Genomics Europe Sequencing GmbH	Abroi A. et al
hCoV-19/Iran/AP2046/2022	EPI_ISL_10995327		Central Laboratory of East Azerbaijan Province,Virology Department	COVID-19 National Reference Laboratory, Pasteur Institute of Iran	Zahra Ahmadi et al
hCoV-19/Iran/AN1922/2022	EPI_ISL_11076039		Virology laboratory, Department of Genetics and Molecular Medicine	COVID-19 National Reference Laboratory, Pasteur Institute of Iran	Zahra Fereydouni et al
hCoV-19/SaintVincentandtheGrenadines/114360/2021	EPI_ISL_8936909		The Caribbean Public Health Agency	Carrington Lab, Department of Preclinical Sciences, Faculty of Medical Sciences, The University of the West Indies, St Augustine Campus	Nikita S. D. Sahadeo et al
hCoV-19/Estonia/18593044/2021	EPI_ISL_9649748		Synlab Eesti O√ú	1. Laboratory of Communicable Diseases (Estonia); 2. Eurofins Genomics Europe Sequencing GmbH	Abroi A. et al
hCoV-19/Bonaire/BQ-RIVM-79955/2021	EPI_ISL_8723984		Dutch COVID-19 response team	National Institute for Public Health and the Environment (RIVM)	Adam Meijer et al
hCoV-19/Poland/PZH-GUM-11892/2022	EPI_ISL_10115218		Genloxa Sp. z o.o	1. Tricity SARS-CoV-2 sequencing consortium: University of Gdansk, Medical University of Gdansk, Vaxican Ltd., Invicta Ltd. 2. National Institute of Public Health - National Institute of Hygiene, Warsaw, Poland	Maciej Kosinski et al
hCoV-19/Mexico/TAB-INMEGEN-58-87/2022	EPI_ISL_10052072		SALUD DIGNA	Instituto Nacional de Medicina Genomica	Cedro-Tanda A et al
hCoV-19/Rwanda/NRLNAT4298/2022	EPI_ISL_10114868		Nucleic Acid Testing, National Reference Laboratory	GIGA Medical Genomics	Yvan Butera et al
hCoV-19/Chile/RM-24715/2022	EPI_ISL_10807154		Genetica Molecular and Subdepartamento de Virologia ISP Chile	Instituto de Salud Publica de Chile	Karen Orostica et al
hCoV-19/Denmark/DCGC-305392/2022	EPI_ISL_8584561		Department of Bacteria, Parasites and Fungi, Statens Serum Institut, Copenhagen, Denmark	Statens Serum Institut Bioinformatics and Microbial Genomics	Danish Covid-19 Genome Consortium et al
hCoV-19/Brazil/SP-IB_154024/2022	EPI_ISL_11027382		SANTA CASA DE GUAIRA	Instituto Butantan	Dimas Tadeu Covas et al
hCoV-19/Brazil/SP-IB_SEQ49455/2022	EPI_ISL_11564975		CENTRAL DE S√çNDROMES GRIPAIS	Instituto Butantan	Dimas Tadeu Covas et al
hCoV-19/Peru/LIM-INS-15515/2022	EPI_ISL_11526466		Laboratorio de Referencia Nacional de Virus Respiratorios. Centro Nacional de Salud Publica. Instituto Nacional de Salud Peru.	Laboratorio de Referencia Nacional de Virus Respiratorios. Centro Nacional de Salud Publica. Instituto Nacional de Salud Peru.	Carlos Padilla Rojas et al
hCoV-19/Denmark/DCGC-330594/2022	EPI_ISL_9127259		Department of Bacteria, Parasites and Fungi, Statens Serum Institut, Copenhagen, Denmark	Statens Serum Institut Bioinformatics and Microbial Genomics	Danish Covid-19 Genome Consortium et al
hCoV-19/Brazil/SP-IB_146497/2021	EPI_ISL_8721241		BIOFAST	Instituto Butantan	Dimas Tadeu Covas et al
hCoV-19/Brazil/SP-IB_155011/2022	EPI_ISL_11115222		PRONTO SOCORRO MUNICIPAL DR ALCEU LOT BIRIGUI	Instituto Butantan	Dimas Tadeu Covas et al
hCoV-19/Brazil/SP-IB_149505/2022	EPI_ISL_9476146		AMBULAT√ìRIO IB	Instituto Butantan	Dimas Tadeu Covas et al
hCoV-19/Brazil/SP-IB_151204/2022	EPI_ISL_10309208		PRONTO ATENDIMENTO MUNICIPAL ITALO SANTUCCI	Instituto Butantan	Dimas Tadeu Covas et al
hCoV-19/Brazil/SP-IB_146205/2021	EPI_ISL_8721524		CENTRO MEDICO PMESP	Instituto Butantan	Dimas Tadeu Covas et al
hCoV-19/Brazil/SP-IB_147892/2022	EPI_ISL_9303861		CENTRO DE SAUDE SAO ROQUE DR JOSE CARVALHO BRITO	Instituto Butantan	Dimas Tadeu Covas et al
hCoV-19/Brazil/SP-IB_SEQ50002/2022	EPI_ISL_11565058		POSTO DE SA√öDE PREFEITO AGOSTINHO NINO DEPERON	Instituto Butantan	Dimas Tadeu Covas et al
hCoV-19/Brazil/SP-IB_146570/2021	EPI_ISL_8721304		FACULDADE DE MEDICINA ABC	Instituto Butantan	Dimas Tadeu Covas et al
hCoV-19/Mauritius/CERI-KRISP-K035056/2022	EPI_ISL_9328493		Victoria Hospital	CERI, Centre for Epidemic Response and Innovation, Stellenbosch University and KRISP, KZN Research Innovation and Sequencing Platform, UKZN.	Manraj SS et al
hCoV-19/Pakistan/NanoB4S-10/2021	EPI_ISL_8767208		Virology Department, National Institute of Health Pakistan	Virology Department, National Institute of Health Pakistan	Nazish Badar et al
hCoV-19/Norway/4159/2022	EPI_ISL_10068569		Innlandet Hospital Trust, Division Lillehammer, Department for Medical Microbiology	Norwegian Institute of Public Health, Department of Virology	Kathrine Stene-Johansen et al
hCoV-19/Ireland/KE-NVRL-S22IRL00050114/2022	EPI_ISL_10739623		National Virus Reference Laboratory	National Virus Reference Laboratory	Zoe Yandle et al
hCoV-19/HongKong/HKU-220213-237/2021	EPI_ISL_9845647		Department of Microbiology, The University of Hong Kong	Department of Microbiology, The University of Hong Kong	Kelvin K.W. To et al
hCoV-19/Luxembourg/LNS0676379/2022	EPI_ISL_9853720		Hopitaux Robert Schuman	Laboratoire national de sante, Microbiology, Microbial Genomics Platform	Anke Wienecke-Baldacchino et al
hCoV-19/Guatemala/1636-LNSGua/2022	EPI_ISL_9801682		Laboratorio Nacional de Salud (LNS), Guatemala	Laboratorio Nacional de Salud (LNS), Guatemala	Mendoza L et al
hCoV-19/Chile/VS-197407/2021	EPI_ISL_9156486		Genetica Molecular and Subdepartamento de Virologia ISP Chile	Instituto de Salud Publica de Chile	Karen Orostica et al
hCoV-19/USA/WY-WYPHL-22004425/2022	EPI_ISL_9432998		Wyoming Public Health Laboratory	Wyoming Public Health Laboratory	Jim Mildenberger et al
hCoV-19/Bulgaria/22BG-EU_016536_Pl155/2022	EPI_ISL_11733965		National Center of Infectious and Parasitic Diseases	National Center of Infectious and Parasitic Diseases	Alexiev et al
hCoV-19/Ecuador/NIC-INSPI-61229/2021	EPI_ISL_8011682		INSPI-CRN DE INFLUENZA Y OTROS VIRUS RESPIRATORIOS	INSPI-CRN DE INFLUENZA Y OTROS VIRUS RESPIRATORIOS	Alfredo Bruno et al
hCoV-19/Mexico/CHP-INMEGEN-48-48/2021	EPI_ISL_8629063		SALUD DIGNA	Instituto Nacional de Medicina Genomica	Cedro-Tanda A et al
hCoV-19/Norway/5604/2022	EPI_ISL_10351417		Medical Microbiology Unit, Department for Laboratory Medicine, Drammen Hospital, Vestre Viken Health Trust	Norwegian Institute of Public Health, Department of Virology	Kathrine Stene-Johansen et al
hCoV-19/Slovenia/17-013536-CE/2022	EPI_ISL_9717627		National Laboratory for Health, Environment and Food, OMM, Celje	NLZOH (National Laboratory for Health, Environment and Food) / CISLD (Clinical Institute of Special Laboratory Diagnostics), University Children's Hospital, University Medical Center Ljubljana	Sandra Janezic et al
hCoV-19/Pakistan/NIH-B34-S3/2022	EPI_ISL_8824733		Department of Virology	Department of Virology	Massab Umair et al
hCoV-19/Kosovo/CO-00634-XXK000_4940_22_Mi/2021	EPI_ISL_9701607		Department of Microbiology, National Institute of Public Health of Kosovo	Department of Microbiology, National Institute of Public Health of Kosovo	Xhevat Jakupi et al
hCoV-19/Poland/2203-461_wsselodz/2022	EPI_ISL_11322011		WSSE w Lodzi	Wojewodzka Stacja Sanitarno-Epidemiologiczna w Lodzi, Oddzial Laboratoryjny Mikrobiologii i Parazytologii	Elian Terpo et al
hCoV-19/Colombia/DC-LSPSDS-VG-1251627/2021	EPI_ISL_8879537		Clinica los nogales	LSPSDS	Johana Hernandez Toloza et al
hCoV-19/Poland/PZH-UMB-10756/2022	EPI_ISL_9509159		Narodowy Instytut Zdrowia Publicznego - PZH	1. Academic Center for Pathomorphological and Genetic-Molecular Diagnostics ltd, Bialystok, Poland 2. National Institute of Public Health - National Institute of Hygiene, Warsaw, Poland	Rados≈Çaw Charkiewicz et al
hCoV-19/Greece/327980/2022	EPI_ISL_10129468		Hellenic National Blood Transfusion Center - EKEA	Greek Genome Center, Biomedical Research Foundation of the Academy of Athens (BRFAA)	Emmanouil Athanasiadis et al
hCoV-19/Hungary/mbl_00861/2022	EPI_ISL_9625910		Hungarian Defence Forces Medical Centre COVID Laboratory	Hungarian Defence Forces Medical Centre Epidemiological and Scientific Research Institute	Csaba Istv√°n Pereszl√©nyi et al
hCoV-19/Netherlands/LI-RIVM-92587/2022	EPI_ISL_11408350		Dutch COVID-19 response team	National Institute for Public Health and the Environment (RIVM)	Adam Meijer et al
hCoV-19/Ireland/D-Enfer-COV060222041_F2/2022	EPI_ISL_10035240		Enfer	Enfer	Elaine M. Kenny et al
hCoV-19/Moldova/D0033/2022	EPI_ISL_10512041		MedExpert	MedExpert	Vadim Nirca et al
hCoV-19/Colombia/BOY-IAVH-VG-15230/2022	EPI_ISL_9984047		LDSP BOYACA	Instituto de Investigaci√≥n de Recursos Biol√≥gicos Alexander von Humboldt	Nicol√°s D. Franco-Sierra et al
hCoV-19/Andorra/AND-252_213641396501_COV-GC/2021	EPI_ISL_9246207		Laboratori d'an√†lisis cl√≠niques, Hospital Nostra Senyora de Meritxell	LBM de CHU de Toulouse, H√¥pitaux de Toulouse	Rendon M et al
hCoV-19/Canada/MB-CPL-346440/2022	EPI_ISL_10347346		MB-Cadham Provincial laboratory	Manitoba Cadham Provincial Laboratory	David Alexander et al
hCoV-19/Panama/SEQ978-GMI/2022	EPI_ISL_11859610		Gorgas Memorial Institute of Health Studies	Gorgas Memorial Institute of Health Studies	Claudia Gonzalez et al
hCoV-19/Bermuda/WR-NYGC-DEC-6138-QSSQ688/2021	EPI_ISL_9121159		Bermuda Molecular Diagnostics and Research Laboratory	New York Genome Center	Michael Zody et al
hCoV-19/Belize/CML-384/2022	EPI_ISL_9711899		Central Medical Laboratory	Central Medical Laboratory	Roberto Melendez et al
hCoV-19/CostaRica/INC-2416-724633/2021	EPI_ISL_8345762		AREA DE SALUD ALAJUELA NORTE - CLINICA DR. MARCIAL RODRIGUEZ	Inciensa, Instituto Costarricense de Investigaci√≥n y Ense√±anza en Nutrici√≥n y Salud	Francisco Duarte et al
hCoV-19/Canada/SK-NML-284107/2021	EPI_ISL_8796215		SK-Roy Romanow Provincial Laboratory	National Microbiology Laboratory (NML)	Anna Majer et al
hCoV-19/Canada/SK-RRPL-322086/2022	EPI_ISL_9206512		SK-Roy Romanow Provincial Laboratory	Saskatchewan - Roy Romanow Provincial Laboratory (RRPL)	Ryan McDonald et al
hCoV-19/Canada/NL-PHML-378824/2022	EPI_ISL_10926115		NL-Dr. Leonard A. Miller Centre for Health Services	Newfoundland and Labrador - Eastern Health	Anna Majer et al
hCoV-19/USA/LA-CDC-MMB14042547/2022	EPI_ISL_10225188	OM768760.1	Mako Medical	Centers for Disease Control and Prevention Division of Viral Diseases, Pathogen Discovery	Dakota Howard et al
hCoV-19/Bonaire/BQ-RIVM-81212/2022	EPI_ISL_9086290		Dutch COVID-19 response team	National Institute for Public Health and the Environment (RIVM)	Adam Meijer et al
hCoV-19/Curacao/CW-RIVM-80697/2021	EPI_ISL_8724042		Dutch COVID-19 response team	National Institute for Public Health and the Environment (RIVM)	Adam Meijer et al
hCoV-19/Suriname/SR-962/2022	EPI_ISL_11283824		Central Laboratory, Bureau of Public Health (BOG) and Academic Hospital Paramaribo	Erasmus Medical Center	Bas B Oude Munnink et al
hCoV-19/DominicanRepublic/1859047-LNSPDD/2022	EPI_ISL_10398031		Laboratorio Nacional de Salud P√∫blica Dr. Defill√≥	Laboratorio Nacional de Salud P√∫blica Dr. Defill√≥	Isaac Miguel S√°nchez et al
hCoV-19/Curacao/CW-RIVM-84010/2022	EPI_ISL_9530144		Dutch COVID-19 response team	National Institute for Public Health and the Environment (RIVM)	Adam Meijer et al
hCoV-19/Bonaire/BQ-RIVM-87375/2022	EPI_ISL_10345976		Dutch COVID-19 response team	National Institute for Public Health and the Environment (RIVM)	Adam Meijer et al
hCoV-19/Curacao/CW-RIVM-84063/2022	EPI_ISL_9530197		Dutch COVID-19 response team	National Institute for Public Health and the Environment (RIVM)	Adam Meijer et al
hCoV-19/Curacao/CW-RIVM-83913/2022	EPI_ISL_9530105		Dutch COVID-19 response team	National Institute for Public Health and the Environment (RIVM)	Adam Meijer et al
hCoV-19/Bonaire/BQ-RIVM-86119/2022	EPI_ISL_9776700		Dutch COVID-19 response team	National Institute for Public Health and the Environment (RIVM)	Adam Meijer et al
hCoV-19/Bonaire/BQ-RIVM-81216/2022	EPI_ISL_9086293		Dutch COVID-19 response team	National Institute for Public Health and the Environment (RIVM)	Adam Meijer et al
hCoV-19/USA/CT-CDC-ASC210692639/2022	EPI_ISL_10043668	OM727259.1	Aegis Sciences Corporation	Centers for Disease Control and Prevention Division of Viral Diseases, Pathogen Discovery	Dakota Howard et al
hCoV-19/Guatemala/INC-LNS-217/2022	EPI_ISL_10952434		Laboratorio Nacional de Salud Publica	Inciensa, Instituto Costarricense de Investigaci√≥n y Ense√±anza en Nutrici√≥n y Salud	Ruth Vasquez et al
hCoV-19/NewZealand/21CH1027/2021	EPI_ISL_8188950		Canterbury Health Laboratories	Institute of Environmental Science and Research (ESR)	Sarah Cockerton et al
hCoV-19/Paraguay/331005/2021	EPI_ISL_9469735		Laboratorio Central de Salud P√∫blica	Laboratorio Central de Salud P√∫blica	Sandra Gonzalez et al
hCoV-19/Ecuador/NIC-INSPI-398683/2022	EPI_ISL_10397000		INSPI-CRN DE INFLUENZA Y OTROS VIRUS RESPIRATORIOS	INSPI-CRN DE INFLUENZA Y OTROS VIRUS RESPIRATORIOS	Alfredo Bruno et al
hCoV-19/Bolivia/SAN-UPCH-3207/2021	EPI_ISL_10761000		Laboratorio de Diagn√≥stico e Investigaci√≥n BIOSCIENCE SRL	Laboratorio de Gen√≥mica Microbiana, Universidad Peruana Cayetano Heredia	Esdenka P√©rez et al
hCoV-19/Peru/PIU-INS-11451/2021	EPI_ISL_10705832		Laboratorio de Referencia Regional de Piura. Direcci√≥n Regional de Salud de Piura.	Laboratorio de Referencia Nacional de Virus Respiratorios. Centro Nacional de Salud Publica. Instituto Nacional de Salud Peru.	Carlos Padilla Rojas et al
hCoV-19/Ireland/LH-NVRL-S21IRL00583850/2021	EPI_ISL_8903204		National Virus Reference Laboratory	National Virus Reference Laboratory	Zoe Yandle et al
hCoV-19/SaintKittsandNevis/113296/2021	EPI_ISL_8262726		The Caribbean Public Health Agency	Carrington Lab, Department of Preclinical Sciences, Faculty of Medical Sciences, The University of the West Indies, St Augustine Campus	Nikita S. D. Sahadeo et al
hCoV-19/Peru/LIM-INS-12222/2021	EPI_ISL_9053567		Laboratorio de Referencia Nacional de Virus Respiratorios. Centro Nacional de Salud Publica. Instituto Nacional de Salud Peru.	Laboratorio de Referencia Nacional de Virus Respiratorios. Centro Nacional de Salud Publica. Instituto Nacional de Salud Peru.	Carlos Padilla Rojas et al
hCoV-19/ElSalvador/INC-LNSP-135/2022	EPI_ISL_9915351		Laboratorio Nacional de Salud Publica	Inciensa, Instituto Costarricense de Investigaci√≥n y Ense√±anza en Nutrici√≥n y Salud	Ruth Vasquez et al
hCoV-19/Peru/LIM-INS-15197/2022	EPI_ISL_11290695		Laboratorio de Referencia Nacional de Virus Respiratorios. Centro Nacional de Salud Publica. Instituto Nacional de Salud Peru.	Laboratorio de Referencia Nacional de Virus Respiratorios. Centro Nacional de Salud Publica. Instituto Nacional de Salud Peru.	Carlos Padilla Rojas et al
hCoV-19/Ecuador/USFQ-3133/2022	EPI_ISL_11290921		Institute of Microbiology, Universidad San Francisco de Quito	Institute of Microbiology, Universidad San Francisco de Quito	Rommel Guevara et al
hCoV-19/Guatemala/INC-LNS-224/2022	EPI_ISL_10952441		Laboratorio Nacional de Salud Publica	Inciensa, Instituto Costarricense de Investigaci√≥n y Ense√±anza en Nutrici√≥n y Salud	Ruth Vasquez et al
hCoV-19/Peru/LIM-INS-15236/2022	EPI_ISL_11290733		Laboratorio de Referencia Nacional de Virus Respiratorios. Centro Nacional de Salud Publica. Instituto Nacional de Salud Peru.	Laboratorio de Referencia Nacional de Virus Respiratorios. Centro Nacional de Salud Publica. Instituto Nacional de Salud Peru.	Carlos Padilla Rojas et al
hCoV-19/Mexico/NAY_LANGEBIO_IMSS_5069/2022	EPI_ISL_9150870		Centro de Investigacion Biomedica de Occidente (CIBO)	Unidad de Genomica Avanzada	Consorcio Mexicano de Vigilancia Genomica (CoViGen-Mex): Julio Elias Alvarado-Yaah et al
hCoV-19/Ecuador/NIC-INSPI-106858/2022	EPI_ISL_9417161		INSPI-CRN DE INFLUENZA Y OTROS VIRUS RESPIRATORIOS	INSPI-CRN DE INFLUENZA Y OTROS VIRUS RESPIRATORIOS	Alfredo Bruno et al
hCoV-19/Mexico/BCS_InDRE_FB13578_E03316335172_S13101/2022	EPI_ISL_11861956		LESP Baja California Sur	Instituto de Diagnostico y Referencia Epidemiologicos (INDRE)	Claudia Wong-Arambula et al
hCoV-19/Guatemala/INC-LNS-229/2022	EPI_ISL_10952446		Laboratorio Nacional de Salud Publica	Inciensa, Instituto Costarricense de Investigaci√≥n y Ense√±anza en Nutrici√≥n y Salud	Ruth Vasquez et al
hCoV-19/Mexico/GRO-INMEGEN-49-205/2021	EPI_ISL_8753574		SALUD DIGNA	Instituto Nacional de Medicina Genomica	Cedro-Tanda A et al
hCoV-19/Mexico/ZAC_InDRE_FB11594_E32115178441_S12546/2022	EPI_ISL_11133988		LESP Zacatecas	Instituto de Diagnostico y Referencia Epidemiologicos (INDRE)	Claudia Wong-Arambula et al
hCoV-19/Mexico/NAY_InDRE_FB10683_E18815309567_S12274/2022	EPI_ISL_10703225		LESP Nayarit	Instituto de Diagnostico y Referencia Epidemiologicos (INDRE)	Claudia Wong-Arambula et al
hCoV-19/Guatemala/INC-LNS-256/2022	EPI_ISL_10952473		Laboratorio Nacional de Salud Publica	Inciensa, Instituto Costarricense de Investigaci√≥n y Ense√±anza en Nutrici√≥n y Salud	Ruth Vasquez et al
hCoV-19/Guatemala/INC-LNS-259/2022	EPI_ISL_10952476		Laboratorio Nacional de Salud Publica	Inciensa, Instituto Costarricense de Investigaci√≥n y Ense√±anza en Nutrici√≥n y Salud	Ruth Vasquez et al
hCoV-19/Guatemala/INC-LNS-219/2022	EPI_ISL_10952436		Laboratorio Nacional de Salud Publica	Inciensa, Instituto Costarricense de Investigaci√≥n y Ense√±anza en Nutrici√≥n y Salud	Ruth Vasquez et al
hCoV-19/Guatemala/INC-LNS-230/2022	EPI_ISL_10952447		Laboratorio Nacional de Salud Publica	Inciensa, Instituto Costarricense de Investigaci√≥n y Ense√±anza en Nutrici√≥n y Salud	Ruth Vasquez et al
hCoV-19/USA/PA-CDC-STM-DZKRCXCGG/2022	EPI_ISL_10377089	OM823796.1	Helix	Centers for Disease Control and Prevention Division of Viral Diseases, Pathogen Discovery	Dakota Howard et al
hCoV-19/Guatemala/INC-LNS-249/2022	EPI_ISL_10952466		Laboratorio Nacional de Salud Publica	Inciensa, Instituto Costarricense de Investigaci√≥n y Ense√±anza en Nutrici√≥n y Salud	Ruth Vasquez et al
hCoV-19/Georgia/Tb-sNGS2286/2021	EPI_ISL_8267886		Department for Virology, Molecular Biology and Genome Research, R. G. Lugar Center for Public Health Research, National Center for Disease Control and Public Health (NCDC) of Georgia.	Department for Virology, Molecular Biology and Genome Research, R. G. Lugar Center for Public Health Research, National Center for Disease Control and Public Health (NCDC) of Georgia.	Giorgi Tomashvili et al
hCoV-19/DRC/RDC-575/2022	EPI_ISL_11677211		Laboratoire Provincial de l'Equateur	Pathogen Sequencing Lab, National Institute for Biomedical Research (INRB)	Placide Mbala-Kingebeni et al
hCoV-19/Malawi/MLW-00269/2021	EPI_ISL_8164258		Malawi Liverpool Wellcome Trust Clinical Research Program	Malawi Liverpool Wellcome Trust Clinical Research Program	Catherine Anscombe et al
hCoV-19/Zimbabwe/S_3041_B27/2021	EPI_ISL_9184698		National Microbilogy Reference Laboratory	National Microbilogy Reference Laboratory	Jasper Chimedza et al
hCoV-19/Australia/WA841/2021	EPI_ISL_7986193		PathWest Laboratory Medicine WA	PathWest Laboratory Medicine WA	PathWest Laboratory Medicine WA Microbial Surveillance Unit et al
hCoV-19/Mozambique/PMB0563117/2021	EPI_ISL_11325761		Biotecnology and Genetics Laboratory - Instituto Nacional de Sa√∫de	Biotecnology and Genetics Laboratory - Instituto Nacional de Sa√∫de	Sofia Viegas et al
hCoV-19/Malawi/MLW-00410/2022	EPI_ISL_11246717		Malawi Liverpool Wellcome Trust Clinical Research Program	Malawi Liverpool Wellcome Trust Clinical Research Program	Catherine Anscombe et al
hCoV-19/Iraq/CPHL-180122-50/2022	EPI_ISL_9517290		Central Public Health Laboratory	Central Public Health Laboratory	Dr. Hani Mousa Al-Akabi et al
hCoV-19/DominicanRepublic/1826588-LNSPDD/2022	EPI_ISL_9799169		Laboratorio Nacional de Salud P√∫blica Dr. Defill√≥	Laboratorio Nacional de Salud P√∫blica Dr. Defill√≥	Isaac Miguel S√°nchez et al
hCoV-19/Bonaire/BQ-RIVM-88600/2022	EPI_ISL_10696300		Dutch COVID-19 response team	National Institute for Public Health and the Environment (RIVM)	Adam Meijer et al
hCoV-19/DominicanRepublic/1862950-LNSPDD/2022	EPI_ISL_10398035		Laboratorio Nacional de Salud P√∫blica Dr. Defill√≥	Laboratorio Nacional de Salud P√∫blica Dr. Defill√≥	Isaac Miguel S√°nchez et al
hCoV-19/DominicanRepublic/1859468-LNSPDD/2022	EPI_ISL_10398034		Laboratorio Nacional de Salud P√∫blica Dr. Defill√≥	Laboratorio Nacional de Salud P√∫blica Dr. Defill√≥	Isaac Miguel S√°nchez et al
hCoV-19/DominicanRepublic/1845392-LNSPDD/2022	EPI_ISL_9882179		Laboratorio Nacional de Salud P√∫blica Dr. Defill√≥	Laboratorio Nacional de Salud P√∫blica Dr. Defill√≥	Isaac Miguel S√°nchez et al
hCoV-19/Bonaire/BQ-RIVM-80947/2021	EPI_ISL_9086269		Dutch COVID-19 response team	National Institute for Public Health and the Environment (RIVM)	Adam Meijer et al
hCoV-19/Bonaire/BQ-RIVM-80940/2021	EPI_ISL_9086263		Dutch COVID-19 response team	National Institute for Public Health and the Environment (RIVM)	Adam Meijer et al
hCoV-19/Bonaire/BQ-RIVM-85201/2022	EPI_ISL_9530083		Dutch COVID-19 response team	National Institute for Public Health and the Environment (RIVM)	Adam Meijer et al
hCoV-19/Bonaire/BQ-RIVM-88602/2022	EPI_ISL_10696302		Dutch COVID-19 response team	National Institute for Public Health and the Environment (RIVM)	Adam Meijer et al
hCoV-19/Bonaire/BQ-RIVM-87382/2022	EPI_ISL_10345983		Dutch COVID-19 response team	National Institute for Public Health and the Environment (RIVM)	Adam Meijer et al
hCoV-19/Bonaire/BQ-RIVM-88603/2022	EPI_ISL_10696303		Dutch COVID-19 response team	National Institute for Public Health and the Environment (RIVM)	Adam Meijer et al
hCoV-19/Malta/MDxMDH1078/2022	EPI_ISL_8847112		Molecular Diagnostics Pathology Department Mater Dei Hospital Malta	Molecular Diagnostics Pathology Department Mater Dei Hospital Malta	G Zahra et al
hCoV-19/Mexico/BCN-SEARCH-118422/2022	EPI_ISL_11410147		Genomica Lab Molecular, Mexico	Andersen lab at Scripps Research	SEARCH Alliance San Diego with Jonathan Gonzalez Garcia et al
hCoV-19/Malta/MDxMDHO121/2022	EPI_ISL_9220669		Molecular Diagnostics Pathology Department Mater Dei Hospital Malta	Molecular Diagnostics Pathology Department Mater Dei Hospital Malta	G Zahra et al
hCoV-19/Malta/MDxMDHO126/2022	EPI_ISL_9776828		Molecular Diagnostics Pathology Department Mater Dei Hospital Malta	Molecular Diagnostics Pathology Department Mater Dei Hospital Malta	G Zahra et al
hCoV-19/Canada/BC-BCCDC-319621/2022	EPI_ISL_9434522		British Columbia Centre For Disease Control	BCCDC Public Health Laboratory	Prystajecky Natalie et al
hCoV-19/Mexico/TLA_InDRE_FB500_E29213431156_S10405/2022	EPI_ISL_9092935		LESP Tlaxcala	Instituto de Diagnostico y Referencia Epidemiologicos (INDRE)	Claudia Wong-Arambula et al
hCoV-19/USA/WA-PHL-017150/2022	EPI_ISL_11634857		Washington State Department of Health Public Health Laboratories	Washington State Department of Health Public Health Laboratories	Drew MacKellar et al
hCoV-19/USA/DE-CDC-LC0474852/2022	EPI_ISL_8980379	OM343282.1	Laboratory Corporation of America	Centers for Disease Control and Prevention Division of Viral Diseases, Pathogen Discovery	Dakota Howard et al
hCoV-19/USA/DC-DFS-PHL-04875/2022	EPI_ISL_9517350		DC Public Health Lab/ Dept. of Forensic Sciences	DC Public Health Lab/ Dept. of Forensic Sciences	Janis Doss et al
hCoV-19/USA/OR-CDC-2-5400227/2021	EPI_ISL_8954113	OM338290.1	OR State PHL-Virology/Immunology Section	Centers for Disease Control and Prevention Division of Viral Diseases, Pathogen Discovery	Mili Sheth et al
hCoV-19/USA/IL-S22WGS1305/2022	EPI_ISL_11894108		Illinois Department of Public Health - Springfield Lab	Illinois Department of Public Health - Springfield Lab	Bryan Sim et al
hCoV-19/USA/CA-OC-1853/2022	EPI_ISL_10239195		Orange County Public Health Laboratory	Orange County Public Health Laboratory	Angelica Torres et al
hCoV-19/Italy/VEN-IZSVe-22RS8075-13_TV/2022	EPI_ISL_10668082		AULSS 2 Marca Trevigiana	Istituto Zooprofilattico Sperimentale delle Venezie	Adelaide Milani et al
hCoV-19/USA/IL-CDC-ASC210755911/2022	EPI_ISL_11490257		Aegis Sciences Corporation	Centers for Disease Control and Prevention Division of Viral Diseases, Pathogen Discovery	Dakota Howard et al
hCoV-19/Rwanda/NRLNAT4278/2021	EPI_ISL_10114826		Nucleic Acid Testing, National Reference Laboratory	GIGA Medical Genomics	Yvan Butera et al
hCoV-19/Zimbabwe/QIBZIM-71471/2021	EPI_ISL_8559335		National Microbiology Reference Laboratory	Quadram Institute Bioscience	Tapfumanei Mashe et al
hCoV-19/Zimbabwe/S_3099_B55/2021	EPI_ISL_9184710		National Microbilogy Reference Laboratory	National Microbilogy Reference Laboratory	Jasper Chimedza et al
hCoV-19/Iran/AN1234/2021	EPI_ISL_9735634		Virology lab of Imam Reza Hospital	COVID-19 National Reference Laboratory, Pasteur Institute of Iran	Ali Maleki et al
hCoV-19/Botswana/R69B83_BHP_915152/2021	EPI_ISL_9002849		National Health Laboratory	Botswana Harvard HIV Reference Laboratory	Sikhulile Moyo et al
hCoV-19/Aruba/AW-RIVM-82591/2022	EPI_ISL_9184716		Dutch COVID-19 response team	National Institute for Public Health and the Environment (RIVM)	Adam Meijer et al
hCoV-19/Aruba/AW-RIVM-82606/2022	EPI_ISL_9184731		Dutch COVID-19 response team	National Institute for Public Health and the Environment (RIVM)	Adam Meijer et al
hCoV-19/Aruba/AW-RIVM-82611/2022	EPI_ISL_9184736		Dutch COVID-19 response team	National Institute for Public Health and the Environment (RIVM)	Adam Meijer et al
hCoV-19/Aruba/AW-RIVM-88574/2022	EPI_ISL_10696286		Dutch COVID-19 response team	National Institute for Public Health and the Environment (RIVM)	Adam Meijer et al
hCoV-19/DRC/INRB-RDC-946/2021	EPI_ISL_9571075		Pathogen Genomics Lab, National Institute for Biomedical Research (INRB)	Pathogen Genomics Lab, National Institute for Biomedical Research (INRB)	Placide Mbala-Kingebeni et al
hCoV-19/Morocco/52/2021	EPI_ISL_8308344		NIH	National Institute of Hygiene	Hassan Ihazmade et al
hCoV-19/Ethiopia/ILRI_COVM02907/2021	EPI_ISL_11295017		Addis Ababa University	International Livestock Research Institute	Abay Sisay et al
hCoV-19/Belize/CML-337/2022	EPI_ISL_9711938		Central Medical Laboratory	Central Medical Laboratory	Roberto Melendez et al
hCoV-19/USA/OK-CDC-ASC210570566/2021	EPI_ISL_8556632	OM200494.1	Aegis Sciences Corporation	Centers for Disease Control and Prevention Division of Viral Diseases, Pathogen Discovery	Dakota Howard et al
hCoV-19/England/MILK-2F8746A/2021	EPI_ISL_8101432	OV615504.1	Lighthouse Lab in Milton Keynes	Wellcome Sanger Institute for the COVID-19 Genomics UK (COG-UK) Consortium	The Lighthouse Lab in Milton Keynes et al
hCoV-19/Morocco/IPM20408699/2022	EPI_ISL_10862784		Medical Virology and BSL3 Laboratory	Centre de S√©quen√ßage G√©nomique	EL Hamouchi Adil et al
hCoV-19/Germany/SH-RKI-I-588152/2022	EPI_ISL_10905031		LADR Zentrallabor DR. Kramer & Kollegen Geesthacht	Robert Koch Institute	?
hCoV-19/Austria/Medilab_31/2022	EPI_ISL_11113432		Dr. Mustafa, Dr. Richter Labor f√ºr medizinisch-chemische und mikrobiologische Diagnostik GmbH, Abteilung Molekularbiologie	Dr. Mustafa, Dr. Richter Labor f√ºr medizinisch-chemische und mikrobiologische Diagnostik GmbH, Abteilung Molekularbiologie	Alexander Gamisch et al
hCoV-19/Aruba/AW-RIVM-88572/2022	EPI_ISL_10696284		Dutch COVID-19 response team	National Institute for Public Health and the Environment (RIVM)	Adam Meijer et al
hCoV-19/Ghana/WACCBIP-GS2414/2021	EPI_ISL_10334484		WACCBIP, University of Ghana	WACCBIP, University of Ghana	Collins M. Morang'a et al
hCoV-19/Kosovo/CO-00664-XXK000_9837_NIPH_Jan_2022/2022	EPI_ISL_11324632		Department of Microbiology, National Institute of Public Health of Kosovo	Department of Microbiology, National Institute of Public Health of Kosovo	Xhevat Jakupi et al
hCoV-19/Iran/AP1791/2022	EPI_ISL_10812266		Cellular and Molecular Biology Research Center, Health Research Institute, Babol University of Medical Sciences, Babol, Iran	COVID-19 National Reference Laboratory, Pasteur Institute of Iran	Zahra Ahmadi et al
hCoV-19/Lithuania/IBT-LSC-VU_r36_05/2022	EPI_ISL_8801294		UAB Diagnostikos laboratorija	Institute of Biotechnology, Life Sciences Center, Vilnius University	Emilija Vasiliunaite et al
hCoV-19/Iran/AN2736/2022	EPI_ISL_10195303		Molecular diagnostic Laboratory, Research Laboratory of Shahroud University of Medical Sciences	COVID-19 National Reference Laboratory, Pasteur Institute of Iran	Amir Hesam Nemati et al
hCoV-19/Ecuador/USFQ-3108/2022	EPI_ISL_11246364		Institute of Microbiology, Universidad San Francisco de Quito	Institute of Microbiology, Universidad San Francisco de Quito	Mateo Carvajal et al
hCoV-19/Bonaire/BQ-RIVM-79973/2021	EPI_ISL_8724002		Dutch COVID-19 response team	National Institute for Public Health and the Environment (RIVM)	Adam Meijer et al
hCoV-19/Malawi/MLW-00400/2022	EPI_ISL_11246707		Malawi Liverpool Wellcome Trust Clinical Research Program	Malawi Liverpool Wellcome Trust Clinical Research Program	Catherine Anscombe et al
hCoV-19/Australia/WA1545/2022	EPI_ISL_10585319		PathWest Laboratory Medicine WA	PathWest Laboratory Medicine WA Microbial Surveillance Unit	PathWest Laboratory Medicine WA Microbial Surveillance Unit et al
hCoV-19/Turkey/HSGM-F16435/2022	EPI_ISL_9073523		Ministry of Health Turkey	Ministry of Health Turkey	Fatma Bayrakdar et al
hCoV-19/Ethiopia/ILRI_COVM02924/2022	EPI_ISL_11295033		Addis Ababa University	International Livestock Research Institute	Abay Sisay et al
hCoV-19/Cameroon/CERI-KRISP-K037198/2021	EPI_ISL_11825831		Laboratoire National de Sante Publique	CERI, Centre for Epidemic Response and Innvoation, Stellenbosch University and KRISP, KZN Research Innovation and Sequencing Platform, UKZN.	Dr Essomba Rene Ghislain et al
hCoV-19/Aruba/AW-RIVM-82612/2022	EPI_ISL_9184737		Dutch COVID-19 response team	National Institute for Public Health and the Environment (RIVM)	Adam Meijer et al
hCoV-19/Rwanda/NRLNAT4310/2022	EPI_ISL_10114863		Nucleic Acid Testing, National Reference Laboratory	GIGA Medical Genomics	Yvan Butera et al
hCoV-19/Aruba/AW-RIVM-88569/2022	EPI_ISL_10696281		Dutch COVID-19 response team	National Institute for Public Health and the Environment (RIVM)	Adam Meijer et al
hCoV-19/USA/PA-BOL-M22030240/2022	EPI_ISL_9347919	OM459956.1	Pennsylvania Department of Health Bureau of Laboratories	Pennsylvania Department of Health Bureau of Laboratories	Dongxiang Xia et al
hCoV-19/Malawi/MLW-00456/2022	EPI_ISL_11246762		Malawi Liverpool Wellcome Trust Clinical Research Program	Malawi Liverpool Wellcome Trust Clinical Research Program	Catherine Anscombe et al
hCoV-19/Finland/THL-202203887/2022	EPI_ISL_9857028		L√§nsi-Pohjan keskussairaala	Expert Microbiology, National Institute for Health and Welfare	Soile Blomqvist et al
hCoV-19/Mexico/PUE-IBT_IMSS_6729/2022	EPI_ISL_11202132		Laboratorio Central de Epidemiolog√≠a (LCE)	Instituto de Biotecnolog√≠a de la UNAM	Consorcio Mexicano de Vigilancia Gen√≥mica (CoViGen-Mex). Authors (in alphabetical order): Julio Elias Alvarado-Yaah et al
hCoV-19/Botswana/R73B29_BHP_AAC54459/2022	EPI_ISL_9342589		Botswana Harvard HIV Reference Laboratory	Botswana Harvard HIV Reference Laboratory	Sikhulile Moyo et al
hCoV-19/Botswana/R102B23_BHP_949117/2022	EPI_ISL_10967580		Botswana Harvard HIV Reference Laboratory	Botswana Harvard HIV Reference Laboratory	Sikhulile Moyo et al
hCoV-19/Malawi/MLW-00459/2022	EPI_ISL_11246765		Malawi Liverpool Wellcome Trust Clinical Research Program	Malawi Liverpool Wellcome Trust Clinical Research Program	Catherine Anscombe et al
hCoV-19/CentralAfricanRepublic/RCA-043/2022	EPI_ISL_10854845		Laboratoire National de Biologie Clinique et de Sant√© Publique, Bangui, R√©publique Centrafricaine	Pathogen Genomics Lab, National Institute for Biomedical Research (INRB)	Placide Mbala-Kingebeni et al
hCoV-19/Ghana/NMIMR-NCOV-22-2702/2022	EPI_ISL_11765408		Noguchi Memorial Institute for Medical Research, University of Ghana, Legon, Ghana	Noguchi Memorial Institute for Medical Research, University of Ghana, Legon, Ghana	Quaneeta Mohktar et al
hCoV-19/USA/VT-CDCBI-CRSP_M5M6CNGGOOGXUTAF/2022	EPI_ISL_9575752	OM532565.1	Broad Institute Clinical Research Sequencing Platform	Infectious Disease Program, Broad Institute of Harvard and MIT	Siddle et al
hCoV-19/Ghana/NMIMR-CT-22-070/2022	EPI_ISL_11765345		Noguchi Memorial Institute for Medical Research, University of Ghana, Legon, Ghana	Noguchi Memorial Institute for Medical Research, University of Ghana, Legon, Ghana	Quaneeta Mohktar et al
hCoV-19/Mozambique/PCM0158954-A5/2022	EPI_ISL_11325781		Biotecnology and Genetics Laboratory - Instituto Nacional de Sa√∫de	Biotecnology and Genetics Laboratory - Instituto Nacional de Sa√∫de	Sofia Viegas et al
hCoV-19/Botswana/R73B09_BHP_945668/2022	EPI_ISL_9342569		National Health Laboratory	Botswana Harvard HIV Reference Laboratory	Sikhulile Moyo et al
hCoV-19/Luxembourg/LHUB-ULB_89273811/2022	EPI_ISL_11901534		Department of Microbiology, Laboratoire Hospitalier Universitaire de Bruxelles, Universit√© Libre de Bruxelles	Department of Microbiology, Laboratoire Hospitalier Universitaire de Bruxelles, Universit√© Libre de Bruxelles	Charlotte Michel et al
hCoV-19/CzechRepublic/NRL_s623/2022	EPI_ISL_10590660		Regional Hospital Kladno	National Institute of Public Health	Helena Jirincova et al
hCoV-19/Belgium/Jessa_11-2204-005972ZOL/2022	EPI_ISL_9353774		Ziekenhuis Oost-Limburg	Jessa	Severine Berden et al. on behalf of the Jessa_cmdLab et al
hCoV-19/Taiwan/TSGH-52/2021	EPI_ISL_8993636		TSGH-CP molecular lab	TSGH-CP molecular lab	Cherng-Lih Perng et al
hCoV-19/Tunisia/8029/2022	EPI_ISL_10863121		Laboratory of Microbiology, National Reference Lab, Charles Nicolle Hospital; 2-University of Tunis ElManar, Faculty of Medicine of Tunis, LR99ES09, Tunis, Tunisia	Clinical and Experimental Pharmacology Lab, LR16SP02, National Center of Pharmacovigilance, University of Tunis El Manar, Tunis, Tunisia. 2- Ministry of Health, National Observatory of New and Emerging Diseases, 1006, Tunis, Tunisia	Sana Ferjani et al
hCoV-19/USA/ME-CDC-ASC210754105/2022	EPI_ISL_10874512	OM948633.1	Aegis Sciences Corporation	Centers for Disease Control and Prevention Division of Viral Diseases, Pathogen Discovery	Dakota Howard et al
hCoV-19/Mauritius/CERI-KRISP-K037703/2022	EPI_ISL_11620974		Victoria Hospital	CERI, Centre for Epidemic Response and Innovation, Stellenbosch University and KRISP, KZN Research Innovation and Sequencing Platform, UKZN.	Manraj SS et al
hCoV-19/Cameroon/CERI-KRISP-K037206/2022	EPI_ISL_11825837		Laboratoire National de Sante Publique	CERI, Centre for Epidemic Response and Innvoation, Stellenbosch University and KRISP, KZN Research Innovation and Sequencing Platform, UKZN.	Dr Essomba Rene Ghislain et al
hCoV-19/Taiwan/NTU136/2022	EPI_ISL_11302894		Department of Laboratory Medicine, National Taiwan University Hospital	Department of Clinical Laboratory Sciences and Medical Biotechnology, National Taiwan University	Shiou-Hwei Yeh et al
hCoV-19/Tunisia/8100/2022	EPI_ISL_10863093		Laboratory of Microbiology, National Reference Lab, Charles Nicolle Hospital; 2-University of Tunis ElManar, Faculty of Medicine of Tunis, LR99ES09, Tunis, Tunisia	Clinical and Experimental Pharmacology Lab, LR16SP02, National Center of Pharmacovigilance, University of Tunis El Manar, Tunis, Tunisia. 2- Ministry of Health, National Observatory of New and Emerging Diseases, 1006, Tunis, Tunisia	Sana Ferjani et al
hCoV-19/Aruba/AW-RIVM-82593/2022	EPI_ISL_9184718		Dutch COVID-19 response team	National Institute for Public Health and the Environment (RIVM)	Adam Meijer et al
hCoV-19/Suriname/SR-989/2022	EPI_ISL_11283851		Central Laboratory, Bureau of Public Health (BOG) and Academic Hospital Paramaribo	Erasmus Medical Center	Bas B Oude Munnink et al
hCoV-19/DRC/INRB-RDC-973/2021	EPI_ISL_9571091		Pathogen Genomics Lab, National Institute for Biomedical Research (INRB)	Pathogen Genomics Lab, National Institute for Biomedical Research (INRB)	Placide Mbala-Kingebeni et al
hCoV-19/Suriname/SR-961/2022	EPI_ISL_11283823		Central Laboratory, Bureau of Public Health (BOG) and Academic Hospital Paramaribo	Erasmus Medical Center	Bas B Oude Munnink et al
hCoV-19/Congo/RC-418/2021	EPI_ISL_10023532		Molecular Lab, National Laboratory of Public Health	Pathogen Genomics Lab, National Institute for Biomedical Research (INRB)	Placide Mbala-Kingebeni et al
hCoV-19/Macedonia/6259/2022	EPI_ISL_10259083		Laboratory of Virology - Institute of Public Health Skopje, Macedonia	Laboratory of Virology - Institute of Public Health Skopje, Macedonia	Teodora Buzharova et al
hCoV-19/Russia/MOW-PMVL-OHS134/2022	EPI_ISL_11865030		Pathogenic Microorganisms Variability Laboratory	Pathogenic Microorganisms Variability Laboratory	Andrey Pochtovyy et al
hCoV-19/Russia/MOW-PMVL-OHS447/2022	EPI_ISL_11865103		Pathogenic Microorganisms Variability Laboratory	Pathogenic Microorganisms Variability Laboratory	Andrey Pochtovyy et al
hCoV-19/Spain/VC-FISABIO-102929/2022	EPI_ISL_11138708		Servicio de Microbiolog√≠a. Hospital General Universitario de Castell√≥n	FISABIO_DGSP_COVIDSurveillance	Rosario Moreno Mu√±oz et al
hCoV-19/Belgium/ULG-25042/2022	EPI_ISL_10438198		Department of Clinical Microbiology	GIGA Medical Genomics	Keith Durkin et al
hCoV-19/Curacao/CW-RIVM-90905/2022	EPI_ISL_11118299		Dutch COVID-19 response team	National Institute for Public Health and the Environment (RIVM)	Adam Meijer et al
hCoV-19/SouthKorea/KDCA31223/2022	EPI_ISL_10923287		Division of Emerging Infectious Diseases, Bureau of Infectious Diseases Diagnosis Control, Korea Disease Control and Prevention Agency	Division of Emerging Infectious Diseases, Bureau of Infectious Diseases Diagnosis Control, Korea Disease Control and Prevention Agency	Jeong-Ah Kim et al
hCoV-19/Brazil/GO-DNAGYN-1095/2022	EPI_ISL_10430996		DNAGYN	LGBio (Laboratorio de Genetica & Biodiversidade)	Mariana Pires de Campos Telles et al
hCoV-19/Palestine/QIBPS-OM_12_S9/2022	EPI_ISL_10550532		Al-Quds University	Quadram Institute Bioscience	Abdelmajeed Nasereddin et al
hCoV-19/Palestine/QIBPS-OM_12_S27/2022	EPI_ISL_10550537		Al-Quds University	Quadram Institute Bioscience	Abdelmajeed Nasereddin et al
hCoV-19/Algeria/5471/2022	EPI_ISL_10969629		NIC, Viral Respiratory Unit	Virology Departement	Fayez Khardine et al
hCoV-19/Russia/SPE-RII-16041S/2022	EPI_ISL_11503018		WHO National Influenza Centre Russian Federation	WHO National Influenza Centre Russian Federation	Andrey Komissarov et al
hCoV-19/Italy/ABR-IZSGC-27880/2022	EPI_ISL_11008421		PO AVEZZANO - U.O.C. Laboratorio Analisi	Istituto Zooprofilattico Sperimentale dell‚ÄôAbruzzo e Molise ‚ÄúG. Caporale‚Äù	Lorusso A et al
hCoV-19/SouthKorea/KDCA29025/2022	EPI_ISL_10046079		Division of Emerging Infectious Diseases, Bureau of Infectious Diseases Diagnosis Control, Korea Disease Control and Prevention Agency	Division of Emerging Infectious Diseases, Bureau of Infectious Diseases Diagnosis Control, Korea Disease Control and Prevention Agency	Jeong-Ah Kim et al
hCoV-19/Moldova/E0001/2022	EPI_ISL_10637823		MedExpert	MedExpert	Vadim Nirca et al
hCoV-19/Greece/334256/2022	EPI_ISL_11071790		Laboratory of Immunohematology, Division of Hematology	Greek Genome Center, Biomedical Research Foundation of the Academy of Athens (BRFAA)	Emmanouil Athanasiadis et al
hCoV-19/SouthKorea/KDCA33763/2022	EPI_ISL_11666077		Division of Emerging Infectious Diseases, Bureau of Infectious Diseases Diagnosis Control, Korea Disease Control and Prevention Agency	Division of Emerging Infectious Diseases, Bureau of Infectious Diseases Diagnosis Control, Korea Disease Control and Prevention Agency	Jeong-Ah Kim et al
hCoV-19/Suriname/SR-914/2022	EPI_ISL_9628808		Central Laboratory, Bureau of Public Health (BOG) and Academic Hospital Paramaribo	Erasmus Medical Center	Bas B Oude Munnink et al
hCoV-19/Suriname/SR-909/2021	EPI_ISL_8572436		Central Laboratory, Bureau of Public Health (BOG) and Academic Hospital Paramaribo	Erasmus Medical Center	Bas B Oude Munnink et al
hCoV-19/Colombia/DC-LSPSDS-VG-196980/2022	EPI_ISL_11585763		LSPSDS	LSPSDS	Johana Hernandez Toloza et al
hCoV-19/Spain/CT-HUVH-M820395/2022	EPI_ISL_9610082		Hospital Universitari Vall d'Hebron - Vall d'Hebron Institut de Recerca	Hospital Universitari Vall d'Hebron - Vall d'Hebron Institut de Recerca	Cristina Andr√©s et al
hCoV-19/SouthKorea/KDCA29252/2022	EPI_ISL_10046304		Division of Emerging Infectious Diseases, Bureau of Infectious Diseases Diagnosis Control, Korea Disease Control and Prevention Agency	Division of Emerging Infectious Diseases, Bureau of Infectious Diseases Diagnosis Control, Korea Disease Control and Prevention Agency	Jeong-Ah Kim et al
hCoV-19/Suriname/SR-984/2022	EPI_ISL_11283846		Central Laboratory, Bureau of Public Health (BOG) and Academic Hospital Paramaribo	Erasmus Medical Center	Bas B Oude Munnink et al
hCoV-19/Suriname/SR-980/2022	EPI_ISL_11283842		Central Laboratory, Bureau of Public Health (BOG) and Academic Hospital Paramaribo	Erasmus Medical Center	Bas B Oude Munnink et al
hCoV-19/Suriname/SR-969/2022	EPI_ISL_11283831		Central Laboratory, Bureau of Public Health (BOG) and Academic Hospital Paramaribo	Erasmus Medical Center	Bas B Oude Munnink et al
hCoV-19/Serbia/Belgrade-411201_1101/2022	EPI_ISL_9467243		Institute of Virology, Vaccines and Sera "Torlak"	Institute of microbiology and Immunology, Faculty of Medicine, University of Belgrade	Knezevic et al
hCoV-19/Eswatini/N28533/2021	EPI_ISL_9697192		Hlathikhulu Government Hospital	National Institute for Communicable Diseases of the National Health Laboratory Service	Maphalala G et al
hCoV-19/Montenegro/1107332202/2022	EPI_ISL_10246503		Laboratory for Molecular Diagnostics,IPHMN	Eurofins Genomics Europe Sequencing GmbH	Danijela Vujo≈°eviƒá et al
hCoV-19/Montenegro/CO-00688_MNE000_1300692202/2022	EPI_ISL_10371051		Laboratory for Molecular Diagnostics,IPHMN	Eurofins Genomics Europe Sequencing GmbH	Danijela Vujo≈°eviƒá et al
hCoV-19/Montenegro/CO-00688_MNE000_1156022202/2022	EPI_ISL_10268458		Laboratory for Molecular Diagnostics,IPHMN	Eurofins Genomics Europe Sequencing GmbH	Danijela Vujo≈°eviƒá et al
hCoV-19/Montenegro/CO-00688_MNE000_1241952202/2022	EPI_ISL_10314683		Laboratory for Molecular Diagnostics,IPHMN	Eurofins Genomics Europe Sequencing GmbH	Danijela Vujo≈°eviƒá et al
hCoV-19/CotedIvoire/NMIMR-648455/2021	EPI_ISL_11758631		Pasteur Institute of Cote d Ivoire, Department of Epidemic Viruses	Noguchi Memorial Institute for Medical Research, University of Ghana, Legon, Ghana	Ouattara Yakoura Karidja et al
hCoV-19/Cameroon/CERI-KRISP-K037199/2022	EPI_ISL_11825832		Laboratoire National de Sante Publique	CERI, Centre for Epidemic Response and Innvoation, Stellenbosch University and KRISP, KZN Research Innovation and Sequencing Platform, UKZN.	Dr Essomba Rene Ghislain et al
hCoV-19/USA/NC-CDC-LC0517860/2022	EPI_ISL_9968621	OM696326.1	Laboratory Corporation of America	Centers for Disease Control and Prevention Division of Viral Diseases, Pathogen Discovery	Dakota Howard et al
hCoV-19/Belgium/CHUNamur13997137/2022	EPI_ISL_9910761		CHU UCL Namur, Avenue G. Th√©rasse 1, 5530 Yvoir, Belgium	Plateforme de testing Namuroise	Nyinkeu Kemamen Lesly et al
hCoV-19/CotedIvoire/NMIMR-648426/2021	EPI_ISL_11758628		Pasteur Institute of Cote d Ivoire, Department of Epidemic Viruses	Noguchi Memorial Institute for Medical Research, University of Ghana, Legon, Ghana	Ouattara Yakoura Karidja et al
hCoV-19/Ecuador/NIC-INSPI-21907/2022	EPI_ISL_9903606		INSPI-CRN DE INFLUENZA Y OTROS VIRUS RESPIRATORIOS	INSPI-CRN DE INFLUENZA Y OTROS VIRUS RESPIRATORIOS	Alfredo Bruno et al
hCoV-19/Israel/ICH-741121321/2022	EPI_ISL_10889504		Clinical Microbiology Laboratory, Tel Aviv Sourasky Medical Center	Clinical Microbiology Laboratory, Tel Aviv Sourasky Medical Center	Orly Eshel et al
hCoV-19/Mexico/ROO_InDRE_FB491_E23313349609_S10400/2021	EPI_ISL_9092930		LESP Quintana Roo	Instituto de Diagnostico y Referencia Epidemiologicos (INDRE)	Claudia Wong-Arambula et al
hCoV-19/Italy/ABR-IZSGC-6429/2022	EPI_ISL_9017149		OSPEDALE CIVILE TERAMO - CENTRO TRASFUSIONALE	Istituto Zooprofilattico Sperimentale dell‚ÄôAbruzzo e Molise ‚ÄúG. Caporale‚Äù	Lorusso A et al
hCoV-19/Kenya/SS6877/2022	EPI_ISL_11561323		Pathologist Lancet Kenya	KEMRI-Wellcome Trust Research Programme,Kilifi	Githinji G. et al
hCoV-19/Kenya/SS6907/2022	EPI_ISL_11561345		Pathologist Lancet Kenya	KEMRI-Wellcome Trust Research Programme,Kilifi	Githinji G. et al
[truncated: 413 more rows]
